# Supplementary material for: Mouse lipidomics reveals inherent flexibility of a mammalian lipidome
Source: Sci Rep. 2021 Sep 29;11:19364. doi: 10.1038/s41598-021-98702-5 (PMC8481471; doi:10.1038/s41598-021-98702-5)
Supplement: Supplementary file 1 — Supplementary Information 1. [file 41598_2021_98702_MOESM1_ESM.xlsx]

## Sheet: Lipidomes
shortname	animal	organ	sex	genetics	diet	feature	n (pmol)	pmol/ug or pmol/ul (for liqiud samples)
32	60-3793	Plasma	f	out	18	CE 27:1;0-14:0;0	2.98	2.98
82	60-3843	Plasma	m	in	14	CE 27:1;0-14:0;0	7.41	7.41
92	60-3844	Plasma	m	in	14	CE 27:1;0-14:0;0	6.7	6.7
102	60-3845	Plasma	m	in	14	CE 27:1;0-14:0;0	7.16	7.16
112	60-3846	Plasma	f	in	14	CE 27:1;0-14:0;0	7.04	7.04
122	60-3847	Plasma	f	in	14	CE 27:1;0-14:0;0	6.27	6.27
132	60-3848	Plasma	f	in	14	CE 27:1;0-14:0;0	5.29	5.29
142	60-3861	Plasma	m	in	18	CE 27:1;0-14:0;0	6.4	6.4
152	60-3862	Plasma	m	in	18	CE 27:1;0-14:0;0	6.02	6.02
162	60-3863	Plasma	m	in	18	CE 27:1;0-14:0;0	5.91	5.91
172	60-3864	Plasma	f	in	18	CE 27:1;0-14:0;0	5.1	5.1
182	60-3865	Plasma	f	in	18	CE 27:1;0-14:0;0	5.22	5.22
192	60-3866	Plasma	f	in	18	CE 27:1;0-14:0;0	3.06	3.06
202	60-3880	Plasma	m	out	14	CE 27:1;0-14:0;0	3.35	3.35
222	60-3867	Plasma	m	out	14	CE 27:1;0-14:0;0	3.64	3.64
232	60-3874	Plasma	f	out	14	CE 27:1;0-14:0;0	6.94	6.94
22	60-3785	Plasma	m	out	18	CE 27:1;0-15:0;0	3.34	3.34
32	60-3793	Plasma	f	out	18	CE 27:1;0-15:0;0	2.62	2.62
62	60-3823	Plasma	m	out	14	CE 27:1;0-15:0;0	2.71	2.71
102	60-3845	Plasma	m	in	14	CE 27:1;0-15:0;0	2.46	2.46
112	60-3846	Plasma	f	in	14	CE 27:1;0-15:0;0	13.69	13.69
122	60-3847	Plasma	f	in	14	CE 27:1;0-15:0;0	3.04	3.04
142	60-3861	Plasma	m	in	18	CE 27:1;0-15:0;0	3.77	3.77
152	60-3862	Plasma	m	in	18	CE 27:1;0-15:0;0	2.57	2.57
162	60-3863	Plasma	m	in	18	CE 27:1;0-15:0;0	3.17	3.17
172	60-3864	Plasma	f	in	18	CE 27:1;0-15:0;0	1.89	1.89
192	60-3866	Plasma	f	in	18	CE 27:1;0-15:0;0	1.48	1.48
202	60-3880	Plasma	m	out	14	CE 27:1;0-15:0;0	3.27	3.27
222	60-3867	Plasma	m	out	14	CE 27:1;0-15:0;0	2.95	2.95
232	60-3874	Plasma	f	out	14	CE 27:1;0-15:0;0	24.92	24.92
2	60-3774	Plasma	m	out	18	CE 27:1;0-16:0;0	108.87	108.87
12	60-3781	Plasma	f	out	18	CE 27:1;0-16:0;0	58.5	58.5
22	60-3785	Plasma	m	out	18	CE 27:1;0-16:0;0	104.84	104.84
32	60-3793	Plasma	f	out	18	CE 27:1;0-16:0;0	75.3	75.3
42	60-3809	Plasma	m	out	18	CE 27:1;0-16:0;0	95.62	95.62
52	60-3816	Plasma	f	out	18	CE 27:1;0-16:0;0	68.32	68.32
62	60-3823	Plasma	m	out	14	CE 27:1;0-16:0;0	110.21	110.21
72	60-3832	Plasma	f	out	14	CE 27:1;0-16:0;0	78.65	78.65
82	60-3843	Plasma	m	in	14	CE 27:1;0-16:0;0	79.9	79.9
92	60-3844	Plasma	m	in	14	CE 27:1;0-16:0;0	75.38	75.38
102	60-3845	Plasma	m	in	14	CE 27:1;0-16:0;0	81.89	81.89
112	60-3846	Plasma	f	in	14	CE 27:1;0-16:0;0	51.66	51.66
122	60-3847	Plasma	f	in	14	CE 27:1;0-16:0;0	61.24	61.24
132	60-3848	Plasma	f	in	14	CE 27:1;0-16:0;0	55.04	55.04
142	60-3861	Plasma	m	in	18	CE 27:1;0-16:0;0	74.81	74.81
152	60-3862	Plasma	m	in	18	CE 27:1;0-16:0;0	85.86	85.86
162	60-3863	Plasma	m	in	18	CE 27:1;0-16:0;0	75.32	75.32
172	60-3864	Plasma	f	in	18	CE 27:1;0-16:0;0	58.72	58.72
182	60-3865	Plasma	f	in	18	CE 27:1;0-16:0;0	61.72	61.72
192	60-3866	Plasma	f	in	18	CE 27:1;0-16:0;0	50.54	50.54
202	60-3880	Plasma	m	out	14	CE 27:1;0-16:0;0	116.07	116.07
212	60-3891	Plasma	f	out	14	CE 27:1;0-16:0;0	82.84	82.84
222	60-3867	Plasma	m	out	14	CE 27:1;0-16:0;0	104.47	104.47
232	60-3874	Plasma	f	out	14	CE 27:1;0-16:0;0	48.85	48.85
2	60-3774	Plasma	m	out	18	CE 27:1;0-16:1;0	68.43	68.43
12	60-3781	Plasma	f	out	18	CE 27:1;0-16:1;0	40.95	40.95
22	60-3785	Plasma	m	out	18	CE 27:1;0-16:1;0	66.97	66.97
32	60-3793	Plasma	f	out	18	CE 27:1;0-16:1;0	56.53	56.53
42	60-3809	Plasma	m	out	18	CE 27:1;0-16:1;0	67.29	67.29
52	60-3816	Plasma	f	out	18	CE 27:1;0-16:1;0	36.04	36.04
62	60-3823	Plasma	m	out	14	CE 27:1;0-16:1;0	160.32	160.32
72	60-3832	Plasma	f	out	14	CE 27:1;0-16:1;0	87.79	87.79
82	60-3843	Plasma	m	in	14	CE 27:1;0-16:1;0	157.44	157.44
92	60-3844	Plasma	m	in	14	CE 27:1;0-16:1;0	126.86	126.86
102	60-3845	Plasma	m	in	14	CE 27:1;0-16:1;0	149.97	149.97
112	60-3846	Plasma	f	in	14	CE 27:1;0-16:1;0	53.68	53.68
122	60-3847	Plasma	f	in	14	CE 27:1;0-16:1;0	60.94	60.94
132	60-3848	Plasma	f	in	14	CE 27:1;0-16:1;0	60.64	60.64
142	60-3861	Plasma	m	in	18	CE 27:1;0-16:1;0	74.24	74.24
152	60-3862	Plasma	m	in	18	CE 27:1;0-16:1;0	82.65	82.65
162	60-3863	Plasma	m	in	18	CE 27:1;0-16:1;0	72.34	72.34
172	60-3864	Plasma	f	in	18	CE 27:1;0-16:1;0	44.65	44.65
182	60-3865	Plasma	f	in	18	CE 27:1;0-16:1;0	32.04	32.04
192	60-3866	Plasma	f	in	18	CE 27:1;0-16:1;0	33.45	33.45
202	60-3880	Plasma	m	out	14	CE 27:1;0-16:1;0	127.27	127.27
212	60-3891	Plasma	f	out	14	CE 27:1;0-16:1;0	83.18	83.18
222	60-3867	Plasma	m	out	14	CE 27:1;0-16:1;0	137.81	137.81
232	60-3874	Plasma	f	out	14	CE 27:1;0-16:1;0	40.13	40.13
22	60-3785	Plasma	m	out	18	CE 27:1;0-17:0;0	3.97	3.97
32	60-3793	Plasma	f	out	18	CE 27:1;0-17:0;0	2.43	2.43
42	60-3809	Plasma	m	out	18	CE 27:1;0-17:0;0	3.35	3.35
52	60-3816	Plasma	f	out	18	CE 27:1;0-17:0;0	2.8	2.8
62	60-3823	Plasma	m	out	14	CE 27:1;0-17:0;0	3.47	3.47
102	60-3845	Plasma	m	in	14	CE 27:1;0-17:0;0	2.26	2.26
112	60-3846	Plasma	f	in	14	CE 27:1;0-17:0;0	5.79	5.79
122	60-3847	Plasma	f	in	14	CE 27:1;0-17:0;0	2.25	2.25
132	60-3848	Plasma	f	in	14	CE 27:1;0-17:0;0	1.68	1.68
142	60-3861	Plasma	m	in	18	CE 27:1;0-17:0;0	2	2
172	60-3864	Plasma	f	in	18	CE 27:1;0-17:0;0	1.78	1.78
182	60-3865	Plasma	f	in	18	CE 27:1;0-17:0;0	2.03	2.03
192	60-3866	Plasma	f	in	18	CE 27:1;0-17:0;0	1.84	1.84
202	60-3880	Plasma	m	out	14	CE 27:1;0-17:0;0	4.5	4.5
212	60-3891	Plasma	f	out	14	CE 27:1;0-17:0;0	3.13	3.13
222	60-3867	Plasma	m	out	14	CE 27:1;0-17:0;0	3	3
232	60-3874	Plasma	f	out	14	CE 27:1;0-17:0;0	9.29	9.29
2	60-3774	Plasma	m	out	18	CE 27:1;0-17:1;0	5.76	5.76
12	60-3781	Plasma	f	out	18	CE 27:1;0-17:1;0	3.77	3.77
22	60-3785	Plasma	m	out	18	CE 27:1;0-17:1;0	6.64	6.64
32	60-3793	Plasma	f	out	18	CE 27:1;0-17:1;0	5.08	5.08
42	60-3809	Plasma	m	out	18	CE 27:1;0-17:1;0	8	8
52	60-3816	Plasma	f	out	18	CE 27:1;0-17:1;0	4.98	4.98
62	60-3823	Plasma	m	out	14	CE 27:1;0-17:1;0	11.92	11.92
72	60-3832	Plasma	f	out	14	CE 27:1;0-17:1;0	7.09	7.09
82	60-3843	Plasma	m	in	14	CE 27:1;0-17:1;0	8.22	8.22
92	60-3844	Plasma	m	in	14	CE 27:1;0-17:1;0	6.19	6.19
102	60-3845	Plasma	m	in	14	CE 27:1;0-17:1;0	8.96	8.96
112	60-3846	Plasma	f	in	14	CE 27:1;0-17:1;0	3.92	3.92
122	60-3847	Plasma	f	in	14	CE 27:1;0-17:1;0	4.32	4.32
132	60-3848	Plasma	f	in	14	CE 27:1;0-17:1;0	4.23	4.23
142	60-3861	Plasma	m	in	18	CE 27:1;0-17:1;0	4.5	4.5
152	60-3862	Plasma	m	in	18	CE 27:1;0-17:1;0	4.95	4.95
162	60-3863	Plasma	m	in	18	CE 27:1;0-17:1;0	4.75	4.75
172	60-3864	Plasma	f	in	18	CE 27:1;0-17:1;0	3.86	3.86
182	60-3865	Plasma	f	in	18	CE 27:1;0-17:1;0	3.5	3.5
192	60-3866	Plasma	f	in	18	CE 27:1;0-17:1;0	3.01	3.01
202	60-3880	Plasma	m	out	14	CE 27:1;0-17:1;0	11.36	11.36
212	60-3891	Plasma	f	out	14	CE 27:1;0-17:1;0	6.46	6.46
222	60-3867	Plasma	m	out	14	CE 27:1;0-17:1;0	10.73	10.73
232	60-3874	Plasma	f	out	14	CE 27:1;0-17:1;0	5.27	5.27
2	60-3774	Plasma	m	out	18	CE 27:1;0-18:0;0	3.8	3.8
12	60-3781	Plasma	f	out	18	CE 27:1;0-18:0;0	2.37	2.37
22	60-3785	Plasma	m	out	18	CE 27:1;0-18:0;0	3.27	3.27
32	60-3793	Plasma	f	out	18	CE 27:1;0-18:0;0	2.71	2.71
42	60-3809	Plasma	m	out	18	CE 27:1;0-18:0;0	3.3	3.3
52	60-3816	Plasma	f	out	18	CE 27:1;0-18:0;0	3.29	3.29
82	60-3843	Plasma	m	in	14	CE 27:1;0-18:0;0	2.94	2.94
92	60-3844	Plasma	m	in	14	CE 27:1;0-18:0;0	2.6	2.6
112	60-3846	Plasma	f	in	14	CE 27:1;0-18:0;0	11.94	11.94
122	60-3847	Plasma	f	in	14	CE 27:1;0-18:0;0	4.01	4.01
132	60-3848	Plasma	f	in	14	CE 27:1;0-18:0;0	2.1	2.1
142	60-3861	Plasma	m	in	18	CE 27:1;0-18:0;0	2.93	2.93
152	60-3862	Plasma	m	in	18	CE 27:1;0-18:0;0	2.52	2.52
172	60-3864	Plasma	f	in	18	CE 27:1;0-18:0;0	2.97	2.97
182	60-3865	Plasma	f	in	18	CE 27:1;0-18:0;0	3.12	3.12
192	60-3866	Plasma	f	in	18	CE 27:1;0-18:0;0	2.53	2.53
202	60-3880	Plasma	m	out	14	CE 27:1;0-18:0;0	2.7	2.7
212	60-3891	Plasma	f	out	14	CE 27:1;0-18:0;0	3.72	3.72
222	60-3867	Plasma	m	out	14	CE 27:1;0-18:0;0	3.7	3.7
232	60-3874	Plasma	f	out	14	CE 27:1;0-18:0;0	18.89	18.89
2	60-3774	Plasma	m	out	18	CE 27:1;0-18:1;0	163.44	163.44
12	60-3781	Plasma	f	out	18	CE 27:1;0-18:1;0	108.77	108.77
22	60-3785	Plasma	m	out	18	CE 27:1;0-18:1;0	152.12	152.12
32	60-3793	Plasma	f	out	18	CE 27:1;0-18:1;0	150.8	150.8
42	60-3809	Plasma	m	out	18	CE 27:1;0-18:1;0	168.14	168.14
52	60-3816	Plasma	f	out	18	CE 27:1;0-18:1;0	148.24	148.24
62	60-3823	Plasma	m	out	14	CE 27:1;0-18:1;0	229.55	229.55
72	60-3832	Plasma	f	out	14	CE 27:1;0-18:1;0	205.53	205.53
82	60-3843	Plasma	m	in	14	CE 27:1;0-18:1;0	189.01	189.01
92	60-3844	Plasma	m	in	14	CE 27:1;0-18:1;0	161.38	161.38
102	60-3845	Plasma	m	in	14	CE 27:1;0-18:1;0	184.97	184.97
112	60-3846	Plasma	f	in	14	CE 27:1;0-18:1;0	121.23	121.23
122	60-3847	Plasma	f	in	14	CE 27:1;0-18:1;0	168.85	168.85
132	60-3848	Plasma	f	in	14	CE 27:1;0-18:1;0	162.97	162.97
142	60-3861	Plasma	m	in	18	CE 27:1;0-18:1;0	110.6	110.6
152	60-3862	Plasma	m	in	18	CE 27:1;0-18:1;0	130.05	130.05
162	60-3863	Plasma	m	in	18	CE 27:1;0-18:1;0	116.25	116.25
172	60-3864	Plasma	f	in	18	CE 27:1;0-18:1;0	130.21	130.21
182	60-3865	Plasma	f	in	18	CE 27:1;0-18:1;0	127.6	127.6
192	60-3866	Plasma	f	in	18	CE 27:1;0-18:1;0	125.65	125.65
202	60-3880	Plasma	m	out	14	CE 27:1;0-18:1;0	197.04	197.04
212	60-3891	Plasma	f	out	14	CE 27:1;0-18:1;0	136.51	136.51
222	60-3867	Plasma	m	out	14	CE 27:1;0-18:1;0	213.32	213.32
232	60-3874	Plasma	f	out	14	CE 27:1;0-18:1;0	103.59	103.59
2	60-3774	Plasma	m	out	18	CE 27:1;0-18:2;0	1952.98	1952.98
12	60-3781	Plasma	f	out	18	CE 27:1;0-18:2;0	1059.16	1059.16
22	60-3785	Plasma	m	out	18	CE 27:1;0-18:2;0	2095.21	2095.21
32	60-3793	Plasma	f	out	18	CE 27:1;0-18:2;0	1326.94	1326.94
42	60-3809	Plasma	m	out	18	CE 27:1;0-18:2;0	1748.87	1748.87
52	60-3816	Plasma	f	out	18	CE 27:1;0-18:2;0	1152.72	1152.72
62	60-3823	Plasma	m	out	14	CE 27:1;0-18:2;0	1769.61	1769.61
72	60-3832	Plasma	f	out	14	CE 27:1;0-18:2;0	977.91	977.91
82	60-3843	Plasma	m	in	14	CE 27:1;0-18:2;0	1071.2	1071.2
92	60-3844	Plasma	m	in	14	CE 27:1;0-18:2;0	1096.78	1096.78
102	60-3845	Plasma	m	in	14	CE 27:1;0-18:2;0	1122.97	1122.97
112	60-3846	Plasma	f	in	14	CE 27:1;0-18:2;0	517.03	517.03
122	60-3847	Plasma	f	in	14	CE 27:1;0-18:2;0	663.74	663.74
132	60-3848	Plasma	f	in	14	CE 27:1;0-18:2;0	658.24	658.24
142	60-3861	Plasma	m	in	18	CE 27:1;0-18:2;0	1461.5	1461.5
152	60-3862	Plasma	m	in	18	CE 27:1;0-18:2;0	1602.21	1602.21
162	60-3863	Plasma	m	in	18	CE 27:1;0-18:2;0	1426.65	1426.65
172	60-3864	Plasma	f	in	18	CE 27:1;0-18:2;0	835.45	835.45
182	60-3865	Plasma	f	in	18	CE 27:1;0-18:2;0	1045.83	1045.83
192	60-3866	Plasma	f	in	18	CE 27:1;0-18:2;0	807.31	807.31
202	60-3880	Plasma	m	out	14	CE 27:1;0-18:2;0	1764.91	1764.91
212	60-3891	Plasma	f	out	14	CE 27:1;0-18:2;0	1283.24	1283.24
222	60-3867	Plasma	m	out	14	CE 27:1;0-18:2;0	1572.92	1572.92
232	60-3874	Plasma	f	out	14	CE 27:1;0-18:2;0	548.25	548.25
2	60-3774	Plasma	m	out	18	CE 27:1;0-18:3;0	34.11	34.11
12	60-3781	Plasma	f	out	18	CE 27:1;0-18:3;0	18.71	18.71
22	60-3785	Plasma	m	out	18	CE 27:1;0-18:3;0	39.67	39.67
32	60-3793	Plasma	f	out	18	CE 27:1;0-18:3;0	24.05	24.05
42	60-3809	Plasma	m	out	18	CE 27:1;0-18:3;0	29.95	29.95
52	60-3816	Plasma	f	out	18	CE 27:1;0-18:3;0	25.12	25.12
62	60-3823	Plasma	m	out	14	CE 27:1;0-18:3;0	34.55	34.55
72	60-3832	Plasma	f	out	14	CE 27:1;0-18:3;0	15.01	15.01
82	60-3843	Plasma	m	in	14	CE 27:1;0-18:3;0	33.45	33.45
92	60-3844	Plasma	m	in	14	CE 27:1;0-18:3;0	34.93	34.93
102	60-3845	Plasma	m	in	14	CE 27:1;0-18:3;0	36.23	36.23
112	60-3846	Plasma	f	in	14	CE 27:1;0-18:3;0	12.74	12.74
122	60-3847	Plasma	f	in	14	CE 27:1;0-18:3;0	16.45	16.45
132	60-3848	Plasma	f	in	14	CE 27:1;0-18:3;0	18.58	18.58
142	60-3861	Plasma	m	in	18	CE 27:1;0-18:3;0	39.2	39.2
152	60-3862	Plasma	m	in	18	CE 27:1;0-18:3;0	48.41	48.41
162	60-3863	Plasma	m	in	18	CE 27:1;0-18:3;0	40.19	40.19
172	60-3864	Plasma	f	in	18	CE 27:1;0-18:3;0	25.83	25.83
182	60-3865	Plasma	f	in	18	CE 27:1;0-18:3;0	27.73	27.73
192	60-3866	Plasma	f	in	18	CE 27:1;0-18:3;0	25.14	25.14
202	60-3880	Plasma	m	out	14	CE 27:1;0-18:3;0	32.07	32.07
212	60-3891	Plasma	f	out	14	CE 27:1;0-18:3;0	24.3	24.3
222	60-3867	Plasma	m	out	14	CE 27:1;0-18:3;0	25.81	25.81
232	60-3874	Plasma	f	out	14	CE 27:1;0-18:3;0	10.32	10.32
2	60-3774	Plasma	m	out	18	CE 27:1;0-19:1;0	5.52	5.52
12	60-3781	Plasma	f	out	18	CE 27:1;0-19:1;0	3.69	3.69
22	60-3785	Plasma	m	out	18	CE 27:1;0-19:1;0	5.82	5.82
32	60-3793	Plasma	f	out	18	CE 27:1;0-19:1;0	5.97	5.97
42	60-3809	Plasma	m	out	18	CE 27:1;0-19:1;0	5.61	5.61
52	60-3816	Plasma	f	out	18	CE 27:1;0-19:1;0	6.16	6.16
62	60-3823	Plasma	m	out	14	CE 27:1;0-19:1;0	6.4	6.4
72	60-3832	Plasma	f	out	14	CE 27:1;0-19:1;0	5.36	5.36
82	60-3843	Plasma	m	in	14	CE 27:1;0-19:1;0	2.66	2.66
92	60-3844	Plasma	m	in	14	CE 27:1;0-19:1;0	2.29	2.29
102	60-3845	Plasma	m	in	14	CE 27:1;0-19:1;0	4.24	4.24
112	60-3846	Plasma	f	in	14	CE 27:1;0-19:1;0	2.9	2.9
122	60-3847	Plasma	f	in	14	CE 27:1;0-19:1;0	3.11	3.11
132	60-3848	Plasma	f	in	14	CE 27:1;0-19:1;0	3.55	3.55
142	60-3861	Plasma	m	in	18	CE 27:1;0-19:1;0	2.21	2.21
162	60-3863	Plasma	m	in	18	CE 27:1;0-19:1;0	2.35	2.35
172	60-3864	Plasma	f	in	18	CE 27:1;0-19:1;0	3.63	3.63
182	60-3865	Plasma	f	in	18	CE 27:1;0-19:1;0	4.05	4.05
192	60-3866	Plasma	f	in	18	CE 27:1;0-19:1;0	3.45	3.45
202	60-3880	Plasma	m	out	14	CE 27:1;0-19:1;0	5.61	5.61
212	60-3891	Plasma	f	out	14	CE 27:1;0-19:1;0	4.72	4.72
222	60-3867	Plasma	m	out	14	CE 27:1;0-19:1;0	6.53	6.53
232	60-3874	Plasma	f	out	14	CE 27:1;0-19:1;0	3.38	3.38
2	60-3774	Plasma	m	out	18	CE 27:1;0-19:3;0	7.39	7.39
12	60-3781	Plasma	f	out	18	CE 27:1;0-19:3;0	4.64	4.64
22	60-3785	Plasma	m	out	18	CE 27:1;0-19:3;0	7.98	7.98
32	60-3793	Plasma	f	out	18	CE 27:1;0-19:3;0	7.17	7.17
42	60-3809	Plasma	m	out	18	CE 27:1;0-19:3;0	8.21	8.21
62	60-3823	Plasma	m	out	14	CE 27:1;0-19:3;0	6.13	6.13
82	60-3843	Plasma	m	in	14	CE 27:1;0-19:3;0	2.58	2.58
92	60-3844	Plasma	m	in	14	CE 27:1;0-19:3;0	2.75	2.75
102	60-3845	Plasma	m	in	14	CE 27:1;0-19:3;0	3.13	3.13
112	60-3846	Plasma	f	in	14	CE 27:1;0-19:3;0	1.37	1.37
122	60-3847	Plasma	f	in	14	CE 27:1;0-19:3;0	2.18	2.18
142	60-3861	Plasma	m	in	18	CE 27:1;0-19:3;0	3.75	3.75
152	60-3862	Plasma	m	in	18	CE 27:1;0-19:3;0	4.42	4.42
162	60-3863	Plasma	m	in	18	CE 27:1;0-19:3;0	3.46	3.46
172	60-3864	Plasma	f	in	18	CE 27:1;0-19:3;0	3.92	3.92
202	60-3880	Plasma	m	out	14	CE 27:1;0-19:3;0	7.82	7.82
212	60-3891	Plasma	f	out	14	CE 27:1;0-19:3;0	6.98	6.98
222	60-3867	Plasma	m	out	14	CE 27:1;0-19:3;0	5.77	5.77
232	60-3874	Plasma	f	out	14	CE 27:1;0-19:3;0	1.73	1.73
2	60-3774	Plasma	m	out	18	CE 27:1;0-20:2;0	24.97	24.97
12	60-3781	Plasma	f	out	18	CE 27:1;0-20:2;0	13.71	13.71
22	60-3785	Plasma	m	out	18	CE 27:1;0-20:2;0	31.31	31.31
32	60-3793	Plasma	f	out	18	CE 27:1;0-20:2;0	17.72	17.72
42	60-3809	Plasma	m	out	18	CE 27:1;0-20:2;0	24.77	24.77
52	60-3816	Plasma	f	out	18	CE 27:1;0-20:2;0	17.72	17.72
62	60-3823	Plasma	m	out	14	CE 27:1;0-20:2;0	19.39	19.39
72	60-3832	Plasma	f	out	14	CE 27:1;0-20:2;0	7.77	7.77
82	60-3843	Plasma	m	in	14	CE 27:1;0-20:2;0	8.81	8.81
92	60-3844	Plasma	m	in	14	CE 27:1;0-20:2;0	10.01	10.01
102	60-3845	Plasma	m	in	14	CE 27:1;0-20:2;0	9.98	9.98
112	60-3846	Plasma	f	in	14	CE 27:1;0-20:2;0	5.1	5.1
122	60-3847	Plasma	f	in	14	CE 27:1;0-20:2;0	5.54	5.54
132	60-3848	Plasma	f	in	14	CE 27:1;0-20:2;0	5.47	5.47
142	60-3861	Plasma	m	in	18	CE 27:1;0-20:2;0	14.95	14.95
152	60-3862	Plasma	m	in	18	CE 27:1;0-20:2;0	15.89	15.89
162	60-3863	Plasma	m	in	18	CE 27:1;0-20:2;0	14.36	14.36
172	60-3864	Plasma	f	in	18	CE 27:1;0-20:2;0	7.95	7.95
182	60-3865	Plasma	f	in	18	CE 27:1;0-20:2;0	10.4	10.4
192	60-3866	Plasma	f	in	18	CE 27:1;0-20:2;0	8.88	8.88
202	60-3880	Plasma	m	out	14	CE 27:1;0-20:2;0	18.68	18.68
212	60-3891	Plasma	f	out	14	CE 27:1;0-20:2;0	15.84	15.84
222	60-3867	Plasma	m	out	14	CE 27:1;0-20:2;0	20.4	20.4
2	60-3774	Plasma	m	out	18	CE 27:1;0-20:3;0	49.58	49.58
12	60-3781	Plasma	f	out	18	CE 27:1;0-20:3;0	22.08	22.08
22	60-3785	Plasma	m	out	18	CE 27:1;0-20:3;0	54.33	54.33
32	60-3793	Plasma	f	out	18	CE 27:1;0-20:3;0	29.41	29.41
42	60-3809	Plasma	m	out	18	CE 27:1;0-20:3;0	50.8	50.8
52	60-3816	Plasma	f	out	18	CE 27:1;0-20:3;0	20.99	20.99
62	60-3823	Plasma	m	out	14	CE 27:1;0-20:3;0	85.4	85.4
72	60-3832	Plasma	f	out	14	CE 27:1;0-20:3;0	34.34	34.34
82	60-3843	Plasma	m	in	14	CE 27:1;0-20:3;0	39.55	39.55
92	60-3844	Plasma	m	in	14	CE 27:1;0-20:3;0	28.02	28.02
102	60-3845	Plasma	m	in	14	CE 27:1;0-20:3;0	40.61	40.61
112	60-3846	Plasma	f	in	14	CE 27:1;0-20:3;0	10.17	10.17
122	60-3847	Plasma	f	in	14	CE 27:1;0-20:3;0	14.88	14.88
132	60-3848	Plasma	f	in	14	CE 27:1;0-20:3;0	11.91	11.91
142	60-3861	Plasma	m	in	18	CE 27:1;0-20:3;0	33.17	33.17
152	60-3862	Plasma	m	in	18	CE 27:1;0-20:3;0	35.85	35.85
162	60-3863	Plasma	m	in	18	CE 27:1;0-20:3;0	32.58	32.58
172	60-3864	Plasma	f	in	18	CE 27:1;0-20:3;0	14.25	14.25
182	60-3865	Plasma	f	in	18	CE 27:1;0-20:3;0	12.53	12.53
192	60-3866	Plasma	f	in	18	CE 27:1;0-20:3;0	10.3	10.3
202	60-3880	Plasma	m	out	14	CE 27:1;0-20:3;0	58.53	58.53
212	60-3891	Plasma	f	out	14	CE 27:1;0-20:3;0	34.81	34.81
222	60-3867	Plasma	m	out	14	CE 27:1;0-20:3;0	73.76	73.76
232	60-3874	Plasma	f	out	14	CE 27:1;0-20:3;0	12.92	12.92
2	60-3774	Plasma	m	out	18	CE 27:1;0-20:4;0	1584.87	1584.87
12	60-3781	Plasma	f	out	18	CE 27:1;0-20:4;0	1110.63	1110.63
22	60-3785	Plasma	m	out	18	CE 27:1;0-20:4;0	1745.36	1745.36
32	60-3793	Plasma	f	out	18	CE 27:1;0-20:4;0	1059.83	1059.83
42	60-3809	Plasma	m	out	18	CE 27:1;0-20:4;0	1597.14	1597.14
52	60-3816	Plasma	f	out	18	CE 27:1;0-20:4;0	978.19	978.19
62	60-3823	Plasma	m	out	14	CE 27:1;0-20:4;0	2271.94	2271.94
72	60-3832	Plasma	f	out	14	CE 27:1;0-20:4;0	1462.17	1462.17
82	60-3843	Plasma	m	in	14	CE 27:1;0-20:4;0	1259.77	1259.77
92	60-3844	Plasma	m	in	14	CE 27:1;0-20:4;0	1425.52	1425.52
102	60-3845	Plasma	m	in	14	CE 27:1;0-20:4;0	1579.11	1579.11
112	60-3846	Plasma	f	in	14	CE 27:1;0-20:4;0	671.52	671.52
122	60-3847	Plasma	f	in	14	CE 27:1;0-20:4;0	1069.3	1069.3
132	60-3848	Plasma	f	in	14	CE 27:1;0-20:4;0	923.71	923.71
142	60-3861	Plasma	m	in	18	CE 27:1;0-20:4;0	1155.62	1155.62
152	60-3862	Plasma	m	in	18	CE 27:1;0-20:4;0	1224.65	1224.65
162	60-3863	Plasma	m	in	18	CE 27:1;0-20:4;0	1124.52	1124.52
172	60-3864	Plasma	f	in	18	CE 27:1;0-20:4;0	786.82	786.82
182	60-3865	Plasma	f	in	18	CE 27:1;0-20:4;0	953.57	953.57
192	60-3866	Plasma	f	in	18	CE 27:1;0-20:4;0	655.63	655.63
202	60-3880	Plasma	m	out	14	CE 27:1;0-20:4;0	2206.35	2206.35
212	60-3891	Plasma	f	out	14	CE 27:1;0-20:4;0	1581.07	1581.07
222	60-3867	Plasma	m	out	14	CE 27:1;0-20:4;0	1909.59	1909.59
232	60-3874	Plasma	f	out	14	CE 27:1;0-20:4;0	763.72	763.72
2	60-3774	Plasma	m	out	18	CE 27:1;0-20:5;0	25.36	25.36
12	60-3781	Plasma	f	out	18	CE 27:1;0-20:5;0	25.2	25.2
22	60-3785	Plasma	m	out	18	CE 27:1;0-20:5;0	28.88	28.88
32	60-3793	Plasma	f	out	18	CE 27:1;0-20:5;0	25.89	25.89
42	60-3809	Plasma	m	out	18	CE 27:1;0-20:5;0	27.55	27.55
52	60-3816	Plasma	f	out	18	CE 27:1;0-20:5;0	16.79	16.79
62	60-3823	Plasma	m	out	14	CE 27:1;0-20:5;0	29.14	29.14
72	60-3832	Plasma	f	out	14	CE 27:1;0-20:5;0	13.81	13.81
82	60-3843	Plasma	m	in	14	CE 27:1;0-20:5;0	17.37	17.37
92	60-3844	Plasma	m	in	14	CE 27:1;0-20:5;0	17.78	17.78
102	60-3845	Plasma	m	in	14	CE 27:1;0-20:5;0	20.12	20.12
112	60-3846	Plasma	f	in	14	CE 27:1;0-20:5;0	7.79	7.79
122	60-3847	Plasma	f	in	14	CE 27:1;0-20:5;0	10.09	10.09
132	60-3848	Plasma	f	in	14	CE 27:1;0-20:5;0	8.29	8.29
142	60-3861	Plasma	m	in	18	CE 27:1;0-20:5;0	27.45	27.45
152	60-3862	Plasma	m	in	18	CE 27:1;0-20:5;0	29.68	29.68
162	60-3863	Plasma	m	in	18	CE 27:1;0-20:5;0	26.04	26.04
172	60-3864	Plasma	f	in	18	CE 27:1;0-20:5;0	19.14	19.14
182	60-3865	Plasma	f	in	18	CE 27:1;0-20:5;0	19.77	19.77
192	60-3866	Plasma	f	in	18	CE 27:1;0-20:5;0	18.63	18.63
202	60-3880	Plasma	m	out	14	CE 27:1;0-20:5;0	29.38	29.38
212	60-3891	Plasma	f	out	14	CE 27:1;0-20:5;0	22.35	22.35
222	60-3867	Plasma	m	out	14	CE 27:1;0-20:5;0	24.3	24.3
232	60-3874	Plasma	f	out	14	CE 27:1;0-20:5;0	7.37	7.37
112	60-3846	Plasma	f	in	14	CE 27:1;0-21:0;0	27.43	27.43
122	60-3847	Plasma	f	in	14	CE 27:1;0-21:0;0	2.56	2.56
142	60-3861	Plasma	m	in	18	CE 27:1;0-21:0;0	2.31	2.31
232	60-3874	Plasma	f	out	14	CE 27:1;0-21:0;0	46.99	46.99
2	60-3774	Plasma	m	out	18	CE 27:1;0-21:4;0	59.58	59.58
22	60-3785	Plasma	m	out	18	CE 27:1;0-21:4;0	86.42	86.42
82	60-3843	Plasma	m	in	14	CE 27:1;0-21:4;0	28.14	28.14
162	60-3863	Plasma	m	in	18	CE 27:1;0-21:4;0	24.44	24.44
202	60-3880	Plasma	m	out	14	CE 27:1;0-21:4;0	75.28	75.28
2	60-3774	Plasma	m	out	18	CE 27:1;0-21:5;0	5.19	5.19
12	60-3781	Plasma	f	out	18	CE 27:1;0-21:5;0	5.76	5.76
22	60-3785	Plasma	m	out	18	CE 27:1;0-21:5;0	6.77	6.77
32	60-3793	Plasma	f	out	18	CE 27:1;0-21:5;0	5.58	5.58
42	60-3809	Plasma	m	out	18	CE 27:1;0-21:5;0	8.58	8.58
52	60-3816	Plasma	f	out	18	CE 27:1;0-21:5;0	6.36	6.36
62	60-3823	Plasma	m	out	14	CE 27:1;0-21:5;0	7.96	7.96
72	60-3832	Plasma	f	out	14	CE 27:1;0-21:5;0	4.28	4.28
82	60-3843	Plasma	m	in	14	CE 27:1;0-21:5;0	2.31	2.31
92	60-3844	Plasma	m	in	14	CE 27:1;0-21:5;0	2.91	2.91
102	60-3845	Plasma	m	in	14	CE 27:1;0-21:5;0	3.26	3.26
122	60-3847	Plasma	f	in	14	CE 27:1;0-21:5;0	2.46	2.46
132	60-3848	Plasma	f	in	14	CE 27:1;0-21:5;0	1.95	1.95
142	60-3861	Plasma	m	in	18	CE 27:1;0-21:5;0	3.18	3.18
152	60-3862	Plasma	m	in	18	CE 27:1;0-21:5;0	2.7	2.7
172	60-3864	Plasma	f	in	18	CE 27:1;0-21:5;0	2.89	2.89
182	60-3865	Plasma	f	in	18	CE 27:1;0-21:5;0	3.98	3.98
202	60-3880	Plasma	m	out	14	CE 27:1;0-21:5;0	8.79	8.79
212	60-3891	Plasma	f	out	14	CE 27:1;0-21:5;0	8.65	8.65
222	60-3867	Plasma	m	out	14	CE 27:1;0-21:5;0	7.38	7.38
232	60-3874	Plasma	f	out	14	CE 27:1;0-21:5;0	2.83	2.83
112	60-3846	Plasma	f	in	14	CE 27:1;0-22:0;0	12.84	12.84
232	60-3874	Plasma	f	out	14	CE 27:1;0-22:0;0	18.37	18.37
2	60-3774	Plasma	m	out	18	CE 27:1;0-22:4;0	24.51	24.51
12	60-3781	Plasma	f	out	18	CE 27:1;0-22:4;0	16.46	16.46
22	60-3785	Plasma	m	out	18	CE 27:1;0-22:4;0	33.53	33.53
32	60-3793	Plasma	f	out	18	CE 27:1;0-22:4;0	15.81	15.81
42	60-3809	Plasma	m	out	18	CE 27:1;0-22:4;0	28.32	28.32
52	60-3816	Plasma	f	out	18	CE 27:1;0-22:4;0	16.15	16.15
62	60-3823	Plasma	m	out	14	CE 27:1;0-22:4;0	31.52	31.52
72	60-3832	Plasma	f	out	14	CE 27:1;0-22:4;0	12.15	12.15
82	60-3843	Plasma	m	in	14	CE 27:1;0-22:4;0	10.06	10.06
92	60-3844	Plasma	m	in	14	CE 27:1;0-22:4;0	12.61	12.61
102	60-3845	Plasma	m	in	14	CE 27:1;0-22:4;0	14.79	14.79
112	60-3846	Plasma	f	in	14	CE 27:1;0-22:4;0	4.8	4.8
122	60-3847	Plasma	f	in	14	CE 27:1;0-22:4;0	8.2	8.2
132	60-3848	Plasma	f	in	14	CE 27:1;0-22:4;0	6.3	6.3
142	60-3861	Plasma	m	in	18	CE 27:1;0-22:4;0	13.09	13.09
152	60-3862	Plasma	m	in	18	CE 27:1;0-22:4;0	12.93	12.93
162	60-3863	Plasma	m	in	18	CE 27:1;0-22:4;0	12.2	12.2
172	60-3864	Plasma	f	in	18	CE 27:1;0-22:4;0	7.39	7.39
182	60-3865	Plasma	f	in	18	CE 27:1;0-22:4;0	8.68	8.68
192	60-3866	Plasma	f	in	18	CE 27:1;0-22:4;0	7.2	7.2
202	60-3880	Plasma	m	out	14	CE 27:1;0-22:4;0	27.21	27.21
212	60-3891	Plasma	f	out	14	CE 27:1;0-22:4;0	23.2	23.2
222	60-3867	Plasma	m	out	14	CE 27:1;0-22:4;0	29.29	29.29
232	60-3874	Plasma	f	out	14	CE 27:1;0-22:4;0	11.55	11.55
2	60-3774	Plasma	m	out	18	CE 27:1;0-22:5;0	10.25	10.25
12	60-3781	Plasma	f	out	18	CE 27:1;0-22:5;0	6.73	6.73
22	60-3785	Plasma	m	out	18	CE 27:1;0-22:5;0	11.31	11.31
32	60-3793	Plasma	f	out	18	CE 27:1;0-22:5;0	7.9	7.9
42	60-3809	Plasma	m	out	18	CE 27:1;0-22:5;0	12.95	12.95
52	60-3816	Plasma	f	out	18	CE 27:1;0-22:5;0	5.63	5.63
62	60-3823	Plasma	m	out	14	CE 27:1;0-22:5;0	30.63	30.63
72	60-3832	Plasma	f	out	14	CE 27:1;0-22:5;0	13.99	13.99
82	60-3843	Plasma	m	in	14	CE 27:1;0-22:5;0	11.34	11.34
92	60-3844	Plasma	m	in	14	CE 27:1;0-22:5;0	10.14	10.14
102	60-3845	Plasma	m	in	14	CE 27:1;0-22:5;0	14.12	14.12
112	60-3846	Plasma	f	in	14	CE 27:1;0-22:5;0	4.13	4.13
122	60-3847	Plasma	f	in	14	CE 27:1;0-22:5;0	5.76	5.76
132	60-3848	Plasma	f	in	14	CE 27:1;0-22:5;0	3.72	3.72
142	60-3861	Plasma	m	in	18	CE 27:1;0-22:5;0	6.42	6.42
152	60-3862	Plasma	m	in	18	CE 27:1;0-22:5;0	8.05	8.05
162	60-3863	Plasma	m	in	18	CE 27:1;0-22:5;0	6.47	6.47
172	60-3864	Plasma	f	in	18	CE 27:1;0-22:5;0	3.73	3.73
182	60-3865	Plasma	f	in	18	CE 27:1;0-22:5;0	3.93	3.93
192	60-3866	Plasma	f	in	18	CE 27:1;0-22:5;0	2.92	2.92
202	60-3880	Plasma	m	out	14	CE 27:1;0-22:5;0	19.33	19.33
212	60-3891	Plasma	f	out	14	CE 27:1;0-22:5;0	12.25	12.25
222	60-3867	Plasma	m	out	14	CE 27:1;0-22:5;0	25.8	25.8
232	60-3874	Plasma	f	out	14	CE 27:1;0-22:5;0	4.36	4.36
2	60-3774	Plasma	m	out	18	CE 27:1;0-22:6;0	197.84	197.84
12	60-3781	Plasma	f	out	18	CE 27:1;0-22:6;0	128.95	128.95
22	60-3785	Plasma	m	out	18	CE 27:1;0-22:6;0	259.13	259.13
32	60-3793	Plasma	f	out	18	CE 27:1;0-22:6;0	135.64	135.64
42	60-3809	Plasma	m	out	18	CE 27:1;0-22:6;0	214.95	214.95
52	60-3816	Plasma	f	out	18	CE 27:1;0-22:6;0	123.18	123.18
62	60-3823	Plasma	m	out	14	CE 27:1;0-22:6;0	225.54	225.54
72	60-3832	Plasma	f	out	14	CE 27:1;0-22:6;0	139.57	139.57
82	60-3843	Plasma	m	in	14	CE 27:1;0-22:6;0	124.73	124.73
92	60-3844	Plasma	m	in	14	CE 27:1;0-22:6;0	145.96	145.96
102	60-3845	Plasma	m	in	14	CE 27:1;0-22:6;0	157.54	157.54
112	60-3846	Plasma	f	in	14	CE 27:1;0-22:6;0	60.09	60.09
122	60-3847	Plasma	f	in	14	CE 27:1;0-22:6;0	103.5	103.5
132	60-3848	Plasma	f	in	14	CE 27:1;0-22:6;0	89.35	89.35
142	60-3861	Plasma	m	in	18	CE 27:1;0-22:6;0	161.46	161.46
152	60-3862	Plasma	m	in	18	CE 27:1;0-22:6;0	180.34	180.34
162	60-3863	Plasma	m	in	18	CE 27:1;0-22:6;0	157.24	157.24
172	60-3864	Plasma	f	in	18	CE 27:1;0-22:6;0	91.38	91.38
182	60-3865	Plasma	f	in	18	CE 27:1;0-22:6;0	110.96	110.96
192	60-3866	Plasma	f	in	18	CE 27:1;0-22:6;0	83.78	83.78
202	60-3880	Plasma	m	out	14	CE 27:1;0-22:6;0	211.72	211.72
212	60-3891	Plasma	f	out	14	CE 27:1;0-22:6;0	149.09	149.09
222	60-3867	Plasma	m	out	14	CE 27:1;0-22:6;0	182.56	182.56
232	60-3874	Plasma	f	out	14	CE 27:1;0-22:6;0	68.55	68.55
2	60-3774	Plasma	m	out	18	CE 27:1;0-23:6;0	5.43	5.43
12	60-3781	Plasma	f	out	18	CE 27:1;0-23:6;0	3.22	3.22
22	60-3785	Plasma	m	out	18	CE 27:1;0-23:6;0	8.8	8.8
32	60-3793	Plasma	f	out	18	CE 27:1;0-23:6;0	3.81	3.81
42	60-3809	Plasma	m	out	18	CE 27:1;0-23:6;0	7.41	7.41
52	60-3816	Plasma	f	out	18	CE 27:1;0-23:6;0	4.37	4.37
62	60-3823	Plasma	m	out	14	CE 27:1;0-23:6;0	5.63	5.63
102	60-3845	Plasma	m	in	14	CE 27:1;0-23:6;0	2.29	2.29
202	60-3880	Plasma	m	out	14	CE 27:1;0-23:6;0	4.79	4.79
212	60-3891	Plasma	f	out	14	CE 27:1;0-23:6;0	4.85	4.85
222	60-3867	Plasma	m	out	14	CE 27:1;0-23:6;0	4.11	4.11
2	60-3774	Plasma	m	out	18	CE 27:1;0-24:2;0	9.53	9.53
12	60-3781	Plasma	f	out	18	CE 27:1;0-24:2;0	4.05	4.05
22	60-3785	Plasma	m	out	18	CE 27:1;0-24:2;0	10.04	10.04
32	60-3793	Plasma	f	out	18	CE 27:1;0-24:2;0	6.56	6.56
42	60-3809	Plasma	m	out	18	CE 27:1;0-24:2;0	8.11	8.11
52	60-3816	Plasma	f	out	18	CE 27:1;0-24:2;0	5.97	5.97
62	60-3823	Plasma	m	out	14	CE 27:1;0-24:2;0	9.41	9.41
72	60-3832	Plasma	f	out	14	CE 27:1;0-24:2;0	3.52	3.52
82	60-3843	Plasma	m	in	14	CE 27:1;0-24:2;0	5.02	5.02
92	60-3844	Plasma	m	in	14	CE 27:1;0-24:2;0	5.09	5.09
102	60-3845	Plasma	m	in	14	CE 27:1;0-24:2;0	6.04	6.04
112	60-3846	Plasma	f	in	14	CE 27:1;0-24:2;0	2.63	2.63
132	60-3848	Plasma	f	in	14	CE 27:1;0-24:2;0	2.74	2.74
142	60-3861	Plasma	m	in	18	CE 27:1;0-24:2;0	4.6	4.6
152	60-3862	Plasma	m	in	18	CE 27:1;0-24:2;0	8.68	8.68
162	60-3863	Plasma	m	in	18	CE 27:1;0-24:2;0	7.63	7.63
172	60-3864	Plasma	f	in	18	CE 27:1;0-24:2;0	4.16	4.16
182	60-3865	Plasma	f	in	18	CE 27:1;0-24:2;0	3.89	3.89
192	60-3866	Plasma	f	in	18	CE 27:1;0-24:2;0	3.19	3.19
202	60-3880	Plasma	m	out	14	CE 27:1;0-24:2;0	9.18	9.18
212	60-3891	Plasma	f	out	14	CE 27:1;0-24:2;0	6.37	6.37
222	60-3867	Plasma	m	out	14	CE 27:1;0-24:2;0	9.31	9.31
232	60-3874	Plasma	f	out	14	CE 27:1;0-24:2;0	3.37	3.37
2	60-3774	Plasma	m	out	18	Cer 36:1;3	2.48	2.48
22	60-3785	Plasma	m	out	18	Cer 36:1;3	1.26	1.26
32	60-3793	Plasma	f	out	18	Cer 36:1;3	1.68	1.68
42	60-3809	Plasma	m	out	18	Cer 36:1;3	1.88	1.88
52	60-3816	Plasma	f	out	18	Cer 36:1;3	1.8	1.8
62	60-3823	Plasma	m	out	14	Cer 36:1;3	2.12	2.12
72	60-3832	Plasma	f	out	14	Cer 36:1;3	1.82	1.82
82	60-3843	Plasma	m	in	14	Cer 36:1;3	2.93	2.93
92	60-3844	Plasma	m	in	14	Cer 36:1;3	1.61	1.61
102	60-3845	Plasma	m	in	14	Cer 36:1;3	2.02	2.02
112	60-3846	Plasma	f	in	14	Cer 36:1;3	1.53	1.53
122	60-3847	Plasma	f	in	14	Cer 36:1;3	1.8	1.8
142	60-3861	Plasma	m	in	18	Cer 36:1;3	1.93	1.93
152	60-3862	Plasma	m	in	18	Cer 36:1;3	1.52	1.52
162	60-3863	Plasma	m	in	18	Cer 36:1;3	1.45	1.45
172	60-3864	Plasma	f	in	18	Cer 36:1;3	1.32	1.32
182	60-3865	Plasma	f	in	18	Cer 36:1;3	1.39	1.39
192	60-3866	Plasma	f	in	18	Cer 36:1;3	1.3	1.3
202	60-3880	Plasma	m	out	14	Cer 36:1;3	2.64	2.64
212	60-3891	Plasma	f	out	14	Cer 36:1;3	1.91	1.91
222	60-3867	Plasma	m	out	14	Cer 36:1;3	3.39	3.39
232	60-3874	Plasma	f	out	14	Cer 36:1;3	1.8	1.8
62	60-3823	Plasma	m	out	14	Cer 40:1;2	1.41	1.41
2	60-3774	Plasma	m	out	18	Cer 42:1;2	1.29	1.29
62	60-3823	Plasma	m	out	14	Cer 42:1;2	1.71	1.71
202	60-3880	Plasma	m	out	14	Cer 42:1;2	1.38	1.38
222	60-3867	Plasma	m	out	14	Cer 42:1;2	1.13	1.13
232	60-3874	Plasma	f	out	14	Cer 42:1;2	1.04	1.04
2	60-3774	Plasma	m	out	18	Cer 42:2;2	1.36	1.36
12	60-3781	Plasma	f	out	18	Cer 42:2;2	1.19	1.19
42	60-3809	Plasma	m	out	18	Cer 42:2;2	1.25	1.25
52	60-3816	Plasma	f	out	18	Cer 42:2;2	1.11	1.11
62	60-3823	Plasma	m	out	14	Cer 42:2;2	2.14	2.14
72	60-3832	Plasma	f	out	14	Cer 42:2;2	1.09	1.09
82	60-3843	Plasma	m	in	14	Cer 42:2;2	1.11	1.11
92	60-3844	Plasma	m	in	14	Cer 42:2;2	1.04	1.04
142	60-3861	Plasma	m	in	18	Cer 42:2;2	1.23	1.23
152	60-3862	Plasma	m	in	18	Cer 42:2;2	1.3	1.3
162	60-3863	Plasma	m	in	18	Cer 42:2;2	1.19	1.19
202	60-3880	Plasma	m	out	14	Cer 42:2;2	1.21	1.21
212	60-3891	Plasma	f	out	14	Cer 42:2;2	1.09	1.09
222	60-3867	Plasma	m	out	14	Cer 42:2;2	1.25	1.25
112	60-3846	Plasma	f	in	14	DAG 15:0;0-16:0;0	1.27	1.27
122	60-3847	Plasma	f	in	14	DAG 15:0;0-16:0;0	1.26	1.26
232	60-3874	Plasma	f	out	14	DAG 15:0;0-16:0;0	2.63	2.63
122	60-3847	Plasma	f	in	14	DAG 16:0;0-16:0;0	3.1	3.1
232	60-3874	Plasma	f	out	14	DAG 16:0;0-16:0;0	3.58	3.58
232	60-3874	Plasma	f	out	14	DAG 16:0;0-16:1;0	2.74	2.74
232	60-3874	Plasma	f	out	14	DAG 15:0;0-18:1;0	2.09	2.09
12	60-3781	Plasma	f	out	18	DAG 16:0;0-18:1;0	1.17	1.17
42	60-3809	Plasma	m	out	18	DAG 16:0;0-18:1;0	1.4	1.4
62	60-3823	Plasma	m	out	14	DAG 16:0;0-18:1;0	1.78	1.78
72	60-3832	Plasma	f	out	14	DAG 16:0;0-18:1;0	1.52	1.52
82	60-3843	Plasma	m	in	14	DAG 16:0;0-18:1;0	2.49	2.49
102	60-3845	Plasma	m	in	14	DAG 16:0;0-18:1;0	1.23	1.23
112	60-3846	Plasma	f	in	14	DAG 16:0;0-18:1;0	2.23	2.23
142	60-3861	Plasma	m	in	18	DAG 16:0;0-18:1;0	3.01	3.01
212	60-3891	Plasma	f	out	14	DAG 16:0;0-18:1;0	1.97	1.97
222	60-3867	Plasma	m	out	14	DAG 16:0;0-18:1;0	2.98	2.98
232	60-3874	Plasma	f	out	14	DAG 16:0;0-18:1;0	4.77	4.77
2	60-3774	Plasma	m	out	18	DAG 16:0;0-18:2;0	2.24	2.24
12	60-3781	Plasma	f	out	18	DAG 16:0;0-18:2;0	1.48	1.48
22	60-3785	Plasma	m	out	18	DAG 16:0;0-18:2;0	2.03	2.03
32	60-3793	Plasma	f	out	18	DAG 16:0;0-18:2;0	1.68	1.68
42	60-3809	Plasma	m	out	18	DAG 16:0;0-18:2;0	1.34	1.34
52	60-3816	Plasma	f	out	18	DAG 16:0;0-18:2;0	2.73	2.73
62	60-3823	Plasma	m	out	14	DAG 16:0;0-18:2;0	1.61	1.61
72	60-3832	Plasma	f	out	14	DAG 16:0;0-18:2;0	1.52	1.52
82	60-3843	Plasma	m	in	14	DAG 16:0;0-18:2;0	2.23	2.23
92	60-3844	Plasma	m	in	14	DAG 16:0;0-18:2;0	1.19	1.19
142	60-3861	Plasma	m	in	18	DAG 16:0;0-18:2;0	1.22	1.22
152	60-3862	Plasma	m	in	18	DAG 16:0;0-18:2;0	1.26	1.26
202	60-3880	Plasma	m	out	14	DAG 16:0;0-18:2;0	1.14	1.14
212	60-3891	Plasma	f	out	14	DAG 16:0;0-18:2;0	1.51	1.51
222	60-3867	Plasma	m	out	14	DAG 16:0;0-18:2;0	2.15	2.15
232	60-3874	Plasma	f	out	14	DAG 16:0;0-18:2;0	2.1	2.1
82	60-3843	Plasma	m	in	14	DAG 16:1;0-18:1;0	1.52	1.52
222	60-3867	Plasma	m	out	14	DAG 16:1;0-18:1;0	1.19	1.19
232	60-3874	Plasma	f	out	14	DAG 16:1;0-18:1;0	1.03	1.03
82	60-3843	Plasma	m	in	14	DAG 16:1;0-18:2;0	1.35	1.35
122	60-3847	Plasma	f	in	14	DAG 18:0;0-18:1;0	3.68	3.68
232	60-3874	Plasma	f	out	14	DAG 18:0;0-18:1;0	7.5	7.5
2	60-3774	Plasma	m	out	18	DAG 18:1;0-18:1;0	1.5	1.5
12	60-3781	Plasma	f	out	18	DAG 18:1;0-18:1;0	2.2	2.2
22	60-3785	Plasma	m	out	18	DAG 18:1;0-18:1;0	1.2	1.2
32	60-3793	Plasma	f	out	18	DAG 18:1;0-18:1;0	1.54	1.54
52	60-3816	Plasma	f	out	18	DAG 18:1;0-18:1;0	1.87	1.87
62	60-3823	Plasma	m	out	14	DAG 18:1;0-18:1;0	3.35	3.35
72	60-3832	Plasma	f	out	14	DAG 18:1;0-18:1;0	2.99	2.99
82	60-3843	Plasma	m	in	14	DAG 18:1;0-18:1;0	3.37	3.37
92	60-3844	Plasma	m	in	14	DAG 18:1;0-18:1;0	1.51	1.51
102	60-3845	Plasma	m	in	14	DAG 18:1;0-18:1;0	1.44	1.44
112	60-3846	Plasma	f	in	14	DAG 18:1;0-18:1;0	1.42	1.42
122	60-3847	Plasma	f	in	14	DAG 18:1;0-18:1;0	1.04	1.04
142	60-3861	Plasma	m	in	18	DAG 18:1;0-18:1;0	1.08	1.08
202	60-3880	Plasma	m	out	14	DAG 18:1;0-18:1;0	2.55	2.55
212	60-3891	Plasma	f	out	14	DAG 18:1;0-18:1;0	3.3	3.3
222	60-3867	Plasma	m	out	14	DAG 18:1;0-18:1;0	6.12	6.12
232	60-3874	Plasma	f	out	14	DAG 18:1;0-18:1;0	5.31	5.31
2	60-3774	Plasma	m	out	18	DAG 18:1;0-18:2;0	7.24	7.24
12	60-3781	Plasma	f	out	18	DAG 18:1;0-18:2;0	4.47	4.47
22	60-3785	Plasma	m	out	18	DAG 18:1;0-18:2;0	5.55	5.55
32	60-3793	Plasma	f	out	18	DAG 18:1;0-18:2;0	7.02	7.02
42	60-3809	Plasma	m	out	18	DAG 18:1;0-18:2;0	5.21	5.21
52	60-3816	Plasma	f	out	18	DAG 18:1;0-18:2;0	6.75	6.75
62	60-3823	Plasma	m	out	14	DAG 18:1;0-18:2;0	4.09	4.09
72	60-3832	Plasma	f	out	14	DAG 18:1;0-18:2;0	5.15	5.15
82	60-3843	Plasma	m	in	14	DAG 18:1;0-18:2;0	7.26	7.26
92	60-3844	Plasma	m	in	14	DAG 18:1;0-18:2;0	3.44	3.44
102	60-3845	Plasma	m	in	14	DAG 18:1;0-18:2;0	3.29	3.29
112	60-3846	Plasma	f	in	14	DAG 18:1;0-18:2;0	2.38	2.38
122	60-3847	Plasma	f	in	14	DAG 18:1;0-18:2;0	2.7	2.7
132	60-3848	Plasma	f	in	14	DAG 18:1;0-18:2;0	1.27	1.27
142	60-3861	Plasma	m	in	18	DAG 18:1;0-18:2;0	2.91	2.91
152	60-3862	Plasma	m	in	18	DAG 18:1;0-18:2;0	4.07	4.07
162	60-3863	Plasma	m	in	18	DAG 18:1;0-18:2;0	2.03	2.03
172	60-3864	Plasma	f	in	18	DAG 18:1;0-18:2;0	3.09	3.09
182	60-3865	Plasma	f	in	18	DAG 18:1;0-18:2;0	3.21	3.21
192	60-3866	Plasma	f	in	18	DAG 18:1;0-18:2;0	2.03	2.03
202	60-3880	Plasma	m	out	14	DAG 18:1;0-18:2;0	4.48	4.48
212	60-3891	Plasma	f	out	14	DAG 18:1;0-18:2;0	4.84	4.84
222	60-3867	Plasma	m	out	14	DAG 18:1;0-18:2;0	6.97	6.97
232	60-3874	Plasma	f	out	14	DAG 18:1;0-18:2;0	5.82	5.82
2	60-3774	Plasma	m	out	18	DAG 18:1;0-18:3;0	3.69	3.69
12	60-3781	Plasma	f	out	18	DAG 18:1;0-18:3;0	1.69	1.69
22	60-3785	Plasma	m	out	18	DAG 18:1;0-18:3;0	2.39	2.39
32	60-3793	Plasma	f	out	18	DAG 18:1;0-18:3;0	2.93	2.93
42	60-3809	Plasma	m	out	18	DAG 18:1;0-18:3;0	4.08	4.08
52	60-3816	Plasma	f	out	18	DAG 18:1;0-18:3;0	2.16	2.16
72	60-3832	Plasma	f	out	14	DAG 18:1;0-18:3;0	5.03	5.03
82	60-3843	Plasma	m	in	14	DAG 18:1;0-18:3;0	3.73	3.73
92	60-3844	Plasma	m	in	14	DAG 18:1;0-18:3;0	3.23	3.23
102	60-3845	Plasma	m	in	14	DAG 18:1;0-18:3;0	2.59	2.59
112	60-3846	Plasma	f	in	14	DAG 18:1;0-18:3;0	2.88	2.88
132	60-3848	Plasma	f	in	14	DAG 18:1;0-18:3;0	1.77	1.77
152	60-3862	Plasma	m	in	18	DAG 18:1;0-18:3;0	2.98	2.98
162	60-3863	Plasma	m	in	18	DAG 18:1;0-18:3;0	2.19	2.19
182	60-3865	Plasma	f	in	18	DAG 18:1;0-18:3;0	4.71	4.71
212	60-3891	Plasma	f	out	14	DAG 18:1;0-18:3;0	3.01	3.01
222	60-3867	Plasma	m	out	14	DAG 18:1;0-18:3;0	4.21	4.21
232	60-3874	Plasma	f	out	14	DAG 18:1;0-18:3;0	3.02	3.02
2	60-3774	Plasma	m	out	18	DAG 18:2;0-18:2;0	6.14	6.14
22	60-3785	Plasma	m	out	18	DAG 18:2;0-18:2;0	5.76	5.76
52	60-3816	Plasma	f	out	18	DAG 18:2;0-18:2;0	7.25	7.25
172	60-3864	Plasma	f	in	18	DAG 18:2;0-18:2;0	7.31	7.31
202	60-3880	Plasma	m	out	14	DAG 18:2;0-18:2;0	5.63	5.63
2	60-3774	Plasma	m	out	18	DAG 18:2;0-18:3;0	1.52	1.52
32	60-3793	Plasma	f	out	18	DAG 18:2;0-18:3;0	1.31	1.31
52	60-3816	Plasma	f	out	18	DAG 18:2;0-18:3;0	1.3	1.3
222	60-3867	Plasma	m	out	14	DAG 18:1;0-20:3;0	1.99	1.99
52	60-3816	Plasma	f	out	18	DAG 18:2;0-20:2;0	2.04	2.04
222	60-3867	Plasma	m	out	14	DAG 18:1;0-20:4;0	25.09	25.09
52	60-3816	Plasma	f	out	18	DAG 18:2;0-20:3;0	26.25	26.25
92	60-3844	Plasma	m	in	14	HexCer 40:1;2	1.14	1.14
102	60-3845	Plasma	m	in	14	HexCer 40:1;2	1.3	1.3
152	60-3862	Plasma	m	in	18	HexCer 40:1;2	1.59	1.59
12	60-3781	Plasma	f	out	18	HexCer 42:2;2	1.5	1.5
32	60-3793	Plasma	f	out	18	HexCer 42:2;2	2.56	2.56
72	60-3832	Plasma	f	out	14	HexCer 42:2;2	2.35	2.35
82	60-3843	Plasma	m	in	14	HexCer 42:2;2	1.84	1.84
102	60-3845	Plasma	m	in	14	HexCer 42:2;2	1.37	1.37
112	60-3846	Plasma	f	in	14	HexCer 42:2;2	1.55	1.55
122	60-3847	Plasma	f	in	14	HexCer 42:2;2	1.53	1.53
132	60-3848	Plasma	f	in	14	HexCer 42:2;2	2.08	2.08
152	60-3862	Plasma	m	in	18	HexCer 42:2;2	1.49	1.49
172	60-3864	Plasma	f	in	18	HexCer 42:2;2	1.83	1.83
182	60-3865	Plasma	f	in	18	HexCer 42:2;2	1.35	1.35
2	60-3774	Plasma	m	out	18	LPA 16:0;0	1.67	1.67
12	60-3781	Plasma	f	out	18	LPA 16:0;0	1.96	1.96
22	60-3785	Plasma	m	out	18	LPA 16:0;0	1.87	1.87
32	60-3793	Plasma	f	out	18	LPA 16:0;0	1.78	1.78
42	60-3809	Plasma	m	out	18	LPA 16:0;0	1.8	1.8
52	60-3816	Plasma	f	out	18	LPA 16:0;0	2.46	2.46
62	60-3823	Plasma	m	out	14	LPA 16:0;0	1.74	1.74
72	60-3832	Plasma	f	out	14	LPA 16:0;0	1.17	1.17
82	60-3843	Plasma	m	in	14	LPA 16:0;0	1.89	1.89
92	60-3844	Plasma	m	in	14	LPA 16:0;0	1.24	1.24
112	60-3846	Plasma	f	in	14	LPA 16:0;0	1.14	1.14
122	60-3847	Plasma	f	in	14	LPA 16:0;0	1.83	1.83
132	60-3848	Plasma	f	in	14	LPA 16:0;0	1.24	1.24
142	60-3861	Plasma	m	in	18	LPA 16:0;0	2.07	2.07
152	60-3862	Plasma	m	in	18	LPA 16:0;0	1.66	1.66
162	60-3863	Plasma	m	in	18	LPA 16:0;0	1.92	1.92
172	60-3864	Plasma	f	in	18	LPA 16:0;0	2.29	2.29
182	60-3865	Plasma	f	in	18	LPA 16:0;0	2.15	2.15
192	60-3866	Plasma	f	in	18	LPA 16:0;0	1.66	1.66
202	60-3880	Plasma	m	out	14	LPA 16:0;0	1.83	1.83
212	60-3891	Plasma	f	out	14	LPA 16:0;0	1.9	1.9
222	60-3867	Plasma	m	out	14	LPA 16:0;0	1.67	1.67
232	60-3874	Plasma	f	out	14	LPA 16:0;0	2.08	2.08
2	60-3774	Plasma	m	out	18	LPC 16:0;0	267.99	267.99
12	60-3781	Plasma	f	out	18	LPC 16:0;0	200.87	200.87
22	60-3785	Plasma	m	out	18	LPC 16:0;0	330.4	330.4
32	60-3793	Plasma	f	out	18	LPC 16:0;0	225.81	225.81
42	60-3809	Plasma	m	out	18	LPC 16:0;0	273.3	273.3
52	60-3816	Plasma	f	out	18	LPC 16:0;0	222.26	222.26
62	60-3823	Plasma	m	out	14	LPC 16:0;0	293.54	293.54
72	60-3832	Plasma	f	out	14	LPC 16:0;0	293.07	293.07
82	60-3843	Plasma	m	in	14	LPC 16:0;0	291.11	291.11
92	60-3844	Plasma	m	in	14	LPC 16:0;0	294.98	294.98
102	60-3845	Plasma	m	in	14	LPC 16:0;0	225.62	225.62
112	60-3846	Plasma	f	in	14	LPC 16:0;0	247.43	247.43
122	60-3847	Plasma	f	in	14	LPC 16:0;0	197.41	197.41
132	60-3848	Plasma	f	in	14	LPC 16:0;0	221.57	221.57
142	60-3861	Plasma	m	in	18	LPC 16:0;0	319.03	319.03
152	60-3862	Plasma	m	in	18	LPC 16:0;0	298.21	298.21
162	60-3863	Plasma	m	in	18	LPC 16:0;0	277.58	277.58
172	60-3864	Plasma	f	in	18	LPC 16:0;0	195.93	195.93
182	60-3865	Plasma	f	in	18	LPC 16:0;0	191.96	191.96
192	60-3866	Plasma	f	in	18	LPC 16:0;0	141.27	141.27
202	60-3880	Plasma	m	out	14	LPC 16:0;0	305.03	305.03
212	60-3891	Plasma	f	out	14	LPC 16:0;0	265.73	265.73
222	60-3867	Plasma	m	out	14	LPC 16:0;0	245.59	245.59
232	60-3874	Plasma	f	out	14	LPC 16:0;0	173.32	173.32
2	60-3774	Plasma	m	out	18	LPC 16:1;0	4.68	4.68
12	60-3781	Plasma	f	out	18	LPC 16:1;0	3.3	3.3
22	60-3785	Plasma	m	out	18	LPC 16:1;0	5.55	5.55
32	60-3793	Plasma	f	out	18	LPC 16:1;0	4.34	4.34
42	60-3809	Plasma	m	out	18	LPC 16:1;0	4.89	4.89
52	60-3816	Plasma	f	out	18	LPC 16:1;0	3.32	3.32
62	60-3823	Plasma	m	out	14	LPC 16:1;0	5.91	5.91
72	60-3832	Plasma	f	out	14	LPC 16:1;0	6.2	6.2
82	60-3843	Plasma	m	in	14	LPC 16:1;0	12.34	12.34
92	60-3844	Plasma	m	in	14	LPC 16:1;0	8.7	8.7
102	60-3845	Plasma	m	in	14	LPC 16:1;0	7.46	7.46
112	60-3846	Plasma	f	in	14	LPC 16:1;0	7.42	7.42
122	60-3847	Plasma	f	in	14	LPC 16:1;0	4.66	4.66
132	60-3848	Plasma	f	in	14	LPC 16:1;0	5.65	5.65
142	60-3861	Plasma	m	in	18	LPC 16:1;0	9.09	9.09
152	60-3862	Plasma	m	in	18	LPC 16:1;0	7.44	7.44
162	60-3863	Plasma	m	in	18	LPC 16:1;0	6.84	6.84
172	60-3864	Plasma	f	in	18	LPC 16:1;0	3.93	3.93
182	60-3865	Plasma	f	in	18	LPC 16:1;0	3.01	3.01
192	60-3866	Plasma	f	in	18	LPC 16:1;0	2.12	2.12
202	60-3880	Plasma	m	out	14	LPC 16:1;0	6.63	6.63
212	60-3891	Plasma	f	out	14	LPC 16:1;0	4.31	4.31
222	60-3867	Plasma	m	out	14	LPC 16:1;0	6.04	6.04
232	60-3874	Plasma	f	out	14	LPC 16:1;0	2.67	2.67
2	60-3774	Plasma	m	out	18	LPC 18:0;0	108.4	108.4
12	60-3781	Plasma	f	out	18	LPC 18:0;0	131.42	131.42
22	60-3785	Plasma	m	out	18	LPC 18:0;0	153.41	153.41
32	60-3793	Plasma	f	out	18	LPC 18:0;0	123.64	123.64
42	60-3809	Plasma	m	out	18	LPC 18:0;0	131.28	131.28
52	60-3816	Plasma	f	out	18	LPC 18:0;0	114.34	114.34
62	60-3823	Plasma	m	out	14	LPC 18:0;0	153.07	153.07
72	60-3832	Plasma	f	out	14	LPC 18:0;0	106.27	106.27
82	60-3843	Plasma	m	in	14	LPC 18:0;0	102.81	102.81
92	60-3844	Plasma	m	in	14	LPC 18:0;0	120.44	120.44
102	60-3845	Plasma	m	in	14	LPC 18:0;0	89.74	89.74
112	60-3846	Plasma	f	in	14	LPC 18:0;0	114.52	114.52
122	60-3847	Plasma	f	in	14	LPC 18:0;0	108.91	108.91
132	60-3848	Plasma	f	in	14	LPC 18:0;0	117.98	117.98
142	60-3861	Plasma	m	in	18	LPC 18:0;0	126.89	126.89
152	60-3862	Plasma	m	in	18	LPC 18:0;0	111.05	111.05
162	60-3863	Plasma	m	in	18	LPC 18:0;0	110.34	110.34
172	60-3864	Plasma	f	in	18	LPC 18:0;0	107.09	107.09
182	60-3865	Plasma	f	in	18	LPC 18:0;0	122.14	122.14
192	60-3866	Plasma	f	in	18	LPC 18:0;0	81.32	81.32
202	60-3880	Plasma	m	out	14	LPC 18:0;0	139.27	139.27
212	60-3891	Plasma	f	out	14	LPC 18:0;0	139.43	139.43
222	60-3867	Plasma	m	out	14	LPC 18:0;0	84.12	84.12
232	60-3874	Plasma	f	out	14	LPC 18:0;0	115.56	115.56
2	60-3774	Plasma	m	out	18	LPC 18:1;0	47.61	47.61
12	60-3781	Plasma	f	out	18	LPC 18:1;0	41.56	41.56
22	60-3785	Plasma	m	out	18	LPC 18:1;0	57.83	57.83
32	60-3793	Plasma	f	out	18	LPC 18:1;0	52.23	52.23
42	60-3809	Plasma	m	out	18	LPC 18:1;0	55.67	55.67
52	60-3816	Plasma	f	out	18	LPC 18:1;0	41.35	41.35
62	60-3823	Plasma	m	out	14	LPC 18:1;0	78.55	78.55
72	60-3832	Plasma	f	out	14	LPC 18:1;0	76.76	76.76
82	60-3843	Plasma	m	in	14	LPC 18:1;0	70.47	70.47
92	60-3844	Plasma	m	in	14	LPC 18:1;0	62.93	62.93
102	60-3845	Plasma	m	in	14	LPC 18:1;0	54.77	54.77
112	60-3846	Plasma	f	in	14	LPC 18:1;0	66.69	66.69
122	60-3847	Plasma	f	in	14	LPC 18:1;0	47.6	47.6
132	60-3848	Plasma	f	in	14	LPC 18:1;0	50.29	50.29
142	60-3861	Plasma	m	in	18	LPC 18:1;0	63.18	63.18
152	60-3862	Plasma	m	in	18	LPC 18:1;0	54.35	54.35
162	60-3863	Plasma	m	in	18	LPC 18:1;0	54.57	54.57
172	60-3864	Plasma	f	in	18	LPC 18:1;0	37.79	37.79
182	60-3865	Plasma	f	in	18	LPC 18:1;0	30.14	30.14
192	60-3866	Plasma	f	in	18	LPC 18:1;0	22.32	22.32
202	60-3880	Plasma	m	out	14	LPC 18:1;0	77.49	77.49
212	60-3891	Plasma	f	out	14	LPC 18:1;0	53.14	53.14
222	60-3867	Plasma	m	out	14	LPC 18:1;0	75.28	75.28
232	60-3874	Plasma	f	out	14	LPC 18:1;0	41.63	41.63
2	60-3774	Plasma	m	out	18	LPC 18:2;0	188.54	188.54
12	60-3781	Plasma	f	out	18	LPC 18:2;0	179.31	179.31
22	60-3785	Plasma	m	out	18	LPC 18:2;0	208.92	208.92
32	60-3793	Plasma	f	out	18	LPC 18:2;0	174.45	174.45
42	60-3809	Plasma	m	out	18	LPC 18:2;0	189.8	189.8
52	60-3816	Plasma	f	out	18	LPC 18:2;0	197.57	197.57
62	60-3823	Plasma	m	out	14	LPC 18:2;0	111.77	111.77
72	60-3832	Plasma	f	out	14	LPC 18:2;0	136.71	136.71
82	60-3843	Plasma	m	in	14	LPC 18:2;0	121.79	121.79
92	60-3844	Plasma	m	in	14	LPC 18:2;0	122.98	122.98
102	60-3845	Plasma	m	in	14	LPC 18:2;0	93.39	93.39
112	60-3846	Plasma	f	in	14	LPC 18:2;0	146.59	146.59
122	60-3847	Plasma	f	in	14	LPC 18:2;0	111.27	111.27
132	60-3848	Plasma	f	in	14	LPC 18:2;0	132.82	132.82
142	60-3861	Plasma	m	in	18	LPC 18:2;0	211.4	211.4
152	60-3862	Plasma	m	in	18	LPC 18:2;0	165.04	165.04
162	60-3863	Plasma	m	in	18	LPC 18:2;0	181.92	181.92
172	60-3864	Plasma	f	in	18	LPC 18:2;0	121.64	121.64
182	60-3865	Plasma	f	in	18	LPC 18:2;0	145.9	145.9
192	60-3866	Plasma	f	in	18	LPC 18:2;0	91.89	91.89
202	60-3880	Plasma	m	out	14	LPC 18:2;0	155.13	155.13
212	60-3891	Plasma	f	out	14	LPC 18:2;0	141.2	141.2
222	60-3867	Plasma	m	out	14	LPC 18:2;0	137.05	137.05
232	60-3874	Plasma	f	out	14	LPC 18:2;0	102.2	102.2
22	60-3785	Plasma	m	out	18	LPC 18:3;0	1.69	1.69
32	60-3793	Plasma	f	out	18	LPC 18:3;0	1.53	1.53
42	60-3809	Plasma	m	out	18	LPC 18:3;0	1.27	1.27
52	60-3816	Plasma	f	out	18	LPC 18:3;0	1.33	1.33
132	60-3848	Plasma	f	in	14	LPC 18:3;0	1.4	1.4
142	60-3861	Plasma	m	in	18	LPC 18:3;0	2.58	2.58
152	60-3862	Plasma	m	in	18	LPC 18:3;0	1.87	1.87
162	60-3863	Plasma	m	in	18	LPC 18:3;0	2.44	2.44
172	60-3864	Plasma	f	in	18	LPC 18:3;0	1.53	1.53
182	60-3865	Plasma	f	in	18	LPC 18:3;0	1.39	1.39
2	60-3774	Plasma	m	out	18	LPC 20:0;0	2.74	2.74
22	60-3785	Plasma	m	out	18	LPC 20:0;0	3.85	3.85
42	60-3809	Plasma	m	out	18	LPC 20:0;0	1.55	1.55
62	60-3823	Plasma	m	out	14	LPC 20:0;0	3.55	3.55
82	60-3843	Plasma	m	in	14	LPC 20:0;0	2.13	2.13
92	60-3844	Plasma	m	in	14	LPC 20:0;0	2.09	2.09
102	60-3845	Plasma	m	in	14	LPC 20:0;0	1.46	1.46
142	60-3861	Plasma	m	in	18	LPC 20:0;0	2.76	2.76
152	60-3862	Plasma	m	in	18	LPC 20:0;0	2.54	2.54
162	60-3863	Plasma	m	in	18	LPC 20:0;0	1.95	1.95
202	60-3880	Plasma	m	out	14	LPC 20:0;0	2.76	2.76
222	60-3867	Plasma	m	out	14	LPC 20:0;0	1.57	1.57
2	60-3774	Plasma	m	out	18	LPC 20:1;0	2.78	2.78
22	60-3785	Plasma	m	out	18	LPC 20:1;0	3.19	3.19
32	60-3793	Plasma	f	out	18	LPC 20:1;0	1.5	1.5
42	60-3809	Plasma	m	out	18	LPC 20:1;0	2.28	2.28
62	60-3823	Plasma	m	out	14	LPC 20:1;0	3.91	3.91
72	60-3832	Plasma	f	out	14	LPC 20:1;0	1.72	1.72
82	60-3843	Plasma	m	in	14	LPC 20:1;0	2.32	2.32
92	60-3844	Plasma	m	in	14	LPC 20:1;0	2.63	2.63
102	60-3845	Plasma	m	in	14	LPC 20:1;0	1.75	1.75
112	60-3846	Plasma	f	in	14	LPC 20:1;0	1.32	1.32
142	60-3861	Plasma	m	in	18	LPC 20:1;0	2.87	2.87
152	60-3862	Plasma	m	in	18	LPC 20:1;0	2.11	2.11
162	60-3863	Plasma	m	in	18	LPC 20:1;0	2.33	2.33
202	60-3880	Plasma	m	out	14	LPC 20:1;0	3.02	3.02
222	60-3867	Plasma	m	out	14	LPC 20:1;0	2.74	2.74
2	60-3774	Plasma	m	out	18	LPC 20:2;0	2.1	2.1
12	60-3781	Plasma	f	out	18	LPC 20:2;0	1.56	1.56
22	60-3785	Plasma	m	out	18	LPC 20:2;0	2.71	2.71
32	60-3793	Plasma	f	out	18	LPC 20:2;0	2.57	2.57
42	60-3809	Plasma	m	out	18	LPC 20:2;0	2.17	2.17
52	60-3816	Plasma	f	out	18	LPC 20:2;0	1.54	1.54
62	60-3823	Plasma	m	out	14	LPC 20:2;0	2	2
72	60-3832	Plasma	f	out	14	LPC 20:2;0	1.63	1.63
112	60-3846	Plasma	f	in	14	LPC 20:2;0	1.31	1.31
142	60-3861	Plasma	m	in	18	LPC 20:2;0	2.35	2.35
152	60-3862	Plasma	m	in	18	LPC 20:2;0	1.47	1.47
162	60-3863	Plasma	m	in	18	LPC 20:2;0	1.95	1.95
202	60-3880	Plasma	m	out	14	LPC 20:2;0	2.28	2.28
222	60-3867	Plasma	m	out	14	LPC 20:2;0	2.49	2.49
2	60-3774	Plasma	m	out	18	LPC 20:3;0	10.43	10.43
12	60-3781	Plasma	f	out	18	LPC 20:3;0	8.05	8.05
22	60-3785	Plasma	m	out	18	LPC 20:3;0	13.63	13.63
32	60-3793	Plasma	f	out	18	LPC 20:3;0	8.48	8.48
42	60-3809	Plasma	m	out	18	LPC 20:3;0	11.07	11.07
52	60-3816	Plasma	f	out	18	LPC 20:3;0	7.46	7.46
62	60-3823	Plasma	m	out	14	LPC 20:3;0	12.31	12.31
72	60-3832	Plasma	f	out	14	LPC 20:3;0	8.17	8.17
82	60-3843	Plasma	m	in	14	LPC 20:3;0	8.21	8.21
92	60-3844	Plasma	m	in	14	LPC 20:3;0	7.06	7.06
102	60-3845	Plasma	m	in	14	LPC 20:3;0	6.06	6.06
112	60-3846	Plasma	f	in	14	LPC 20:3;0	6.29	6.29
122	60-3847	Plasma	f	in	14	LPC 20:3;0	5.23	5.23
132	60-3848	Plasma	f	in	14	LPC 20:3;0	4.32	4.32
142	60-3861	Plasma	m	in	18	LPC 20:3;0	10.95	10.95
152	60-3862	Plasma	m	in	18	LPC 20:3;0	10.56	10.56
162	60-3863	Plasma	m	in	18	LPC 20:3;0	9.08	9.08
172	60-3864	Plasma	f	in	18	LPC 20:3;0	5.24	5.24
182	60-3865	Plasma	f	in	18	LPC 20:3;0	4.74	4.74
192	60-3866	Plasma	f	in	18	LPC 20:3;0	2.86	2.86
202	60-3880	Plasma	m	out	14	LPC 20:3;0	13.91	13.91
212	60-3891	Plasma	f	out	14	LPC 20:3;0	10.24	10.24
222	60-3867	Plasma	m	out	14	LPC 20:3;0	15.45	15.45
232	60-3874	Plasma	f	out	14	LPC 20:3;0	5.95	5.95
2	60-3774	Plasma	m	out	18	LPC 20:4;0	53.12	53.12
12	60-3781	Plasma	f	out	18	LPC 20:4;0	62.31	62.31
22	60-3785	Plasma	m	out	18	LPC 20:4;0	68.62	68.62
32	60-3793	Plasma	f	out	18	LPC 20:4;0	57.51	57.51
42	60-3809	Plasma	m	out	18	LPC 20:4;0	65.64	65.64
52	60-3816	Plasma	f	out	18	LPC 20:4;0	61.1	61.1
62	60-3823	Plasma	m	out	14	LPC 20:4;0	52.44	52.44
72	60-3832	Plasma	f	out	14	LPC 20:4;0	70.11	70.11
82	60-3843	Plasma	m	in	14	LPC 20:4;0	45.94	45.94
92	60-3844	Plasma	m	in	14	LPC 20:4;0	49.6	49.6
102	60-3845	Plasma	m	in	14	LPC 20:4;0	38.33	38.33
112	60-3846	Plasma	f	in	14	LPC 20:4;0	61.46	61.46
122	60-3847	Plasma	f	in	14	LPC 20:4;0	57.62	57.62
132	60-3848	Plasma	f	in	14	LPC 20:4;0	52.35	52.35
142	60-3861	Plasma	m	in	18	LPC 20:4;0	56.37	56.37
152	60-3862	Plasma	m	in	18	LPC 20:4;0	44.99	44.99
162	60-3863	Plasma	m	in	18	LPC 20:4;0	50.29	50.29
172	60-3864	Plasma	f	in	18	LPC 20:4;0	40.99	40.99
182	60-3865	Plasma	f	in	18	LPC 20:4;0	44.71	44.71
192	60-3866	Plasma	f	in	18	LPC 20:4;0	25.78	25.78
202	60-3880	Plasma	m	out	14	LPC 20:4;0	85.5	85.5
212	60-3891	Plasma	f	out	14	LPC 20:4;0	63.49	63.49
222	60-3867	Plasma	m	out	14	LPC 20:4;0	56.27	56.27
232	60-3874	Plasma	f	out	14	LPC 20:4;0	54.85	54.85
2	60-3774	Plasma	m	out	18	LPC 22:5;0	1.81	1.81
22	60-3785	Plasma	m	out	18	LPC 22:5;0	2.3	2.3
32	60-3793	Plasma	f	out	18	LPC 22:5;0	1.96	1.96
42	60-3809	Plasma	m	out	18	LPC 22:5;0	1.9	1.9
52	60-3816	Plasma	f	out	18	LPC 22:5;0	1.58	1.58
62	60-3823	Plasma	m	out	14	LPC 22:5;0	3.7	3.7
72	60-3832	Plasma	f	out	14	LPC 22:5;0	2.46	2.46
82	60-3843	Plasma	m	in	14	LPC 22:5;0	2.5	2.5
92	60-3844	Plasma	m	in	14	LPC 22:5;0	2.64	2.64
102	60-3845	Plasma	m	in	14	LPC 22:5;0	1.89	1.89
112	60-3846	Plasma	f	in	14	LPC 22:5;0	1.87	1.87
122	60-3847	Plasma	f	in	14	LPC 22:5;0	1.46	1.46
142	60-3861	Plasma	m	in	18	LPC 22:5;0	2.13	2.13
152	60-3862	Plasma	m	in	18	LPC 22:5;0	1.98	1.98
162	60-3863	Plasma	m	in	18	LPC 22:5;0	1.95	1.95
202	60-3880	Plasma	m	out	14	LPC 22:5;0	4.24	4.24
212	60-3891	Plasma	f	out	14	LPC 22:5;0	3.55	3.55
222	60-3867	Plasma	m	out	14	LPC 22:5;0	5.32	5.32
2	60-3774	Plasma	m	out	18	LPC 22:6;0	19.94	19.94
12	60-3781	Plasma	f	out	18	LPC 22:6;0	22.05	22.05
22	60-3785	Plasma	m	out	18	LPC 22:6;0	25.11	25.11
32	60-3793	Plasma	f	out	18	LPC 22:6;0	21.09	21.09
42	60-3809	Plasma	m	out	18	LPC 22:6;0	23.69	23.69
52	60-3816	Plasma	f	out	18	LPC 22:6;0	20.74	20.74
62	60-3823	Plasma	m	out	14	LPC 22:6;0	13.57	13.57
72	60-3832	Plasma	f	out	14	LPC 22:6;0	14.63	14.63
82	60-3843	Plasma	m	in	14	LPC 22:6;0	14.96	14.96
92	60-3844	Plasma	m	in	14	LPC 22:6;0	15.69	15.69
102	60-3845	Plasma	m	in	14	LPC 22:6;0	11.24	11.24
112	60-3846	Plasma	f	in	14	LPC 22:6;0	16.43	16.43
122	60-3847	Plasma	f	in	14	LPC 22:6;0	15.06	15.06
132	60-3848	Plasma	f	in	14	LPC 22:6;0	14.11	14.11
142	60-3861	Plasma	m	in	18	LPC 22:6;0	26.55	26.55
152	60-3862	Plasma	m	in	18	LPC 22:6;0	22.25	22.25
162	60-3863	Plasma	m	in	18	LPC 22:6;0	21.8	21.8
172	60-3864	Plasma	f	in	18	LPC 22:6;0	16.6	16.6
182	60-3865	Plasma	f	in	18	LPC 22:6;0	16.17	16.17
192	60-3866	Plasma	f	in	18	LPC 22:6;0	9.46	9.46
202	60-3880	Plasma	m	out	14	LPC 22:6;0	23.29	23.29
212	60-3891	Plasma	f	out	14	LPC 22:6;0	20.46	20.46
222	60-3867	Plasma	m	out	14	LPC 22:6;0	17.44	17.44
232	60-3874	Plasma	f	out	14	LPC 22:6;0	15.78	15.78
2	60-3774	Plasma	m	out	18	LPE 16:0;0	4.44	4.44
12	60-3781	Plasma	f	out	18	LPE 16:0;0	3.34	3.34
22	60-3785	Plasma	m	out	18	LPE 16:0;0	6.06	6.06
32	60-3793	Plasma	f	out	18	LPE 16:0;0	4.9	4.9
42	60-3809	Plasma	m	out	18	LPE 16:0;0	5.06	5.06
52	60-3816	Plasma	f	out	18	LPE 16:0;0	3.9	3.9
62	60-3823	Plasma	m	out	14	LPE 16:0;0	3.56	3.56
72	60-3832	Plasma	f	out	14	LPE 16:0;0	4.29	4.29
82	60-3843	Plasma	m	in	14	LPE 16:0;0	3.68	3.68
92	60-3844	Plasma	m	in	14	LPE 16:0;0	3.87	3.87
102	60-3845	Plasma	m	in	14	LPE 16:0;0	3.19	3.19
112	60-3846	Plasma	f	in	14	LPE 16:0;0	2.84	2.84
122	60-3847	Plasma	f	in	14	LPE 16:0;0	3.13	3.13
132	60-3848	Plasma	f	in	14	LPE 16:0;0	2.55	2.55
142	60-3861	Plasma	m	in	18	LPE 16:0;0	4.02	4.02
152	60-3862	Plasma	m	in	18	LPE 16:0;0	3.87	3.87
162	60-3863	Plasma	m	in	18	LPE 16:0;0	3.82	3.82
172	60-3864	Plasma	f	in	18	LPE 16:0;0	3.06	3.06
182	60-3865	Plasma	f	in	18	LPE 16:0;0	3.01	3.01
192	60-3866	Plasma	f	in	18	LPE 16:0;0	2.31	2.31
202	60-3880	Plasma	m	out	14	LPE 16:0;0	4.22	4.22
212	60-3891	Plasma	f	out	14	LPE 16:0;0	4.98	4.98
222	60-3867	Plasma	m	out	14	LPE 16:0;0	4.25	4.25
232	60-3874	Plasma	f	out	14	LPE 16:0;0	4.44	4.44
2	60-3774	Plasma	m	out	18	LPE 18:0;0	5.8	5.8
12	60-3781	Plasma	f	out	18	LPE 18:0;0	4.34	4.34
22	60-3785	Plasma	m	out	18	LPE 18:0;0	8.17	8.17
32	60-3793	Plasma	f	out	18	LPE 18:0;0	5.69	5.69
42	60-3809	Plasma	m	out	18	LPE 18:0;0	6.38	6.38
52	60-3816	Plasma	f	out	18	LPE 18:0;0	5.05	5.05
62	60-3823	Plasma	m	out	14	LPE 18:0;0	5.13	5.13
72	60-3832	Plasma	f	out	14	LPE 18:0;0	5.22	5.22
82	60-3843	Plasma	m	in	14	LPE 18:0;0	5.11	5.11
92	60-3844	Plasma	m	in	14	LPE 18:0;0	5.33	5.33
102	60-3845	Plasma	m	in	14	LPE 18:0;0	4.4	4.4
112	60-3846	Plasma	f	in	14	LPE 18:0;0	3.53	3.53
122	60-3847	Plasma	f	in	14	LPE 18:0;0	4.01	4.01
132	60-3848	Plasma	f	in	14	LPE 18:0;0	3.4	3.4
142	60-3861	Plasma	m	in	18	LPE 18:0;0	5.21	5.21
152	60-3862	Plasma	m	in	18	LPE 18:0;0	5.35	5.35
162	60-3863	Plasma	m	in	18	LPE 18:0;0	5.07	5.07
172	60-3864	Plasma	f	in	18	LPE 18:0;0	4.11	4.11
182	60-3865	Plasma	f	in	18	LPE 18:0;0	4.9	4.9
192	60-3866	Plasma	f	in	18	LPE 18:0;0	2.92	2.92
202	60-3880	Plasma	m	out	14	LPE 18:0;0	5.49	5.49
212	60-3891	Plasma	f	out	14	LPE 18:0;0	6.53	6.53
222	60-3867	Plasma	m	out	14	LPE 18:0;0	5.02	5.02
232	60-3874	Plasma	f	out	14	LPE 18:0;0	5.86	5.86
2	60-3774	Plasma	m	out	18	LPE 18:1;0	2.69	2.69
12	60-3781	Plasma	f	out	18	LPE 18:1;0	2.08	2.08
22	60-3785	Plasma	m	out	18	LPE 18:1;0	3.87	3.87
32	60-3793	Plasma	f	out	18	LPE 18:1;0	3.17	3.17
42	60-3809	Plasma	m	out	18	LPE 18:1;0	2.8	2.8
52	60-3816	Plasma	f	out	18	LPE 18:1;0	2.27	2.27
62	60-3823	Plasma	m	out	14	LPE 18:1;0	2.17	2.17
72	60-3832	Plasma	f	out	14	LPE 18:1;0	2.78	2.78
82	60-3843	Plasma	m	in	14	LPE 18:1;0	2.73	2.73
92	60-3844	Plasma	m	in	14	LPE 18:1;0	2.24	2.24
102	60-3845	Plasma	m	in	14	LPE 18:1;0	2.16	2.16
112	60-3846	Plasma	f	in	14	LPE 18:1;0	1.77	1.77
122	60-3847	Plasma	f	in	14	LPE 18:1;0	1.57	1.57
132	60-3848	Plasma	f	in	14	LPE 18:1;0	1.47	1.47
142	60-3861	Plasma	m	in	18	LPE 18:1;0	2.13	2.13
152	60-3862	Plasma	m	in	18	LPE 18:1;0	2.06	2.06
162	60-3863	Plasma	m	in	18	LPE 18:1;0	2.03	2.03
172	60-3864	Plasma	f	in	18	LPE 18:1;0	1.6	1.6
182	60-3865	Plasma	f	in	18	LPE 18:1;0	1.69	1.69
192	60-3866	Plasma	f	in	18	LPE 18:1;0	1.09	1.09
202	60-3880	Plasma	m	out	14	LPE 18:1;0	2.35	2.35
212	60-3891	Plasma	f	out	14	LPE 18:1;0	2.16	2.16
222	60-3867	Plasma	m	out	14	LPE 18:1;0	2.99	2.99
232	60-3874	Plasma	f	out	14	LPE 18:1;0	2.41	2.41
2	60-3774	Plasma	m	out	18	LPE 18:2;0	12.6	12.6
12	60-3781	Plasma	f	out	18	LPE 18:2;0	9.25	9.25
22	60-3785	Plasma	m	out	18	LPE 18:2;0	13.49	13.49
32	60-3793	Plasma	f	out	18	LPE 18:2;0	8.47	8.47
42	60-3809	Plasma	m	out	18	LPE 18:2;0	8.72	8.72
52	60-3816	Plasma	f	out	18	LPE 18:2;0	8.48	8.48
62	60-3823	Plasma	m	out	14	LPE 18:2;0	3.67	3.67
72	60-3832	Plasma	f	out	14	LPE 18:2;0	6.31	6.31
82	60-3843	Plasma	m	in	14	LPE 18:2;0	6.93	6.93
92	60-3844	Plasma	m	in	14	LPE 18:2;0	6.39	6.39
102	60-3845	Plasma	m	in	14	LPE 18:2;0	5.77	5.77
112	60-3846	Plasma	f	in	14	LPE 18:2;0	4.63	4.63
122	60-3847	Plasma	f	in	14	LPE 18:2;0	4.16	4.16
132	60-3848	Plasma	f	in	14	LPE 18:2;0	4.24	4.24
142	60-3861	Plasma	m	in	18	LPE 18:2;0	8.13	8.13
152	60-3862	Plasma	m	in	18	LPE 18:2;0	6.73	6.73
162	60-3863	Plasma	m	in	18	LPE 18:2;0	6.89	6.89
172	60-3864	Plasma	f	in	18	LPE 18:2;0	3.98	3.98
182	60-3865	Plasma	f	in	18	LPE 18:2;0	6.58	6.58
192	60-3866	Plasma	f	in	18	LPE 18:2;0	4.56	4.56
202	60-3880	Plasma	m	out	14	LPE 18:2;0	5.05	5.05
212	60-3891	Plasma	f	out	14	LPE 18:2;0	6	6
222	60-3867	Plasma	m	out	14	LPE 18:2;0	6.53	6.53
232	60-3874	Plasma	f	out	14	LPE 18:2;0	6.55	6.55
2	60-3774	Plasma	m	out	18	LPE 20:2;0	1	1
22	60-3785	Plasma	m	out	18	LPE 20:2;0	1.25	1.25
42	60-3809	Plasma	m	out	18	LPE 20:2;0	1.01	1.01
52	60-3816	Plasma	f	out	18	LPE 20:2;0	1.03	1.03
152	60-3862	Plasma	m	in	18	LPE 20:2;0	1.05	1.05
2	60-3774	Plasma	m	out	18	LPE 20:4;0	14.51	14.51
12	60-3781	Plasma	f	out	18	LPE 20:4;0	11.53	11.53
22	60-3785	Plasma	m	out	18	LPE 20:4;0	18.55	18.55
32	60-3793	Plasma	f	out	18	LPE 20:4;0	10.97	10.97
42	60-3809	Plasma	m	out	18	LPE 20:4;0	10.92	10.92
52	60-3816	Plasma	f	out	18	LPE 20:4;0	7.83	7.83
62	60-3823	Plasma	m	out	14	LPE 20:4;0	6.44	6.44
72	60-3832	Plasma	f	out	14	LPE 20:4;0	10.74	10.74
82	60-3843	Plasma	m	in	14	LPE 20:4;0	11.47	11.47
92	60-3844	Plasma	m	in	14	LPE 20:4;0	10.43	10.43
102	60-3845	Plasma	m	in	14	LPE 20:4;0	9.05	9.05
112	60-3846	Plasma	f	in	14	LPE 20:4;0	7.33	7.33
122	60-3847	Plasma	f	in	14	LPE 20:4;0	7.11	7.11
132	60-3848	Plasma	f	in	14	LPE 20:4;0	5.63	5.63
142	60-3861	Plasma	m	in	18	LPE 20:4;0	10.6	10.6
152	60-3862	Plasma	m	in	18	LPE 20:4;0	9.87	9.87
162	60-3863	Plasma	m	in	18	LPE 20:4;0	9.72	9.72
172	60-3864	Plasma	f	in	18	LPE 20:4;0	7.93	7.93
182	60-3865	Plasma	f	in	18	LPE 20:4;0	7.18	7.18
192	60-3866	Plasma	f	in	18	LPE 20:4;0	4.5	4.5
202	60-3880	Plasma	m	out	14	LPE 20:4;0	11.27	11.27
212	60-3891	Plasma	f	out	14	LPE 20:4;0	10.95	10.95
222	60-3867	Plasma	m	out	14	LPE 20:4;0	12.92	12.92
232	60-3874	Plasma	f	out	14	LPE 20:4;0	10.91	10.91
2	60-3774	Plasma	m	out	18	LPI 20:4;0	1.97	1.97
12	60-3781	Plasma	f	out	18	LPI 20:4;0	2.34	2.34
22	60-3785	Plasma	m	out	18	LPI 20:4;0	2.08	2.08
32	60-3793	Plasma	f	out	18	LPI 20:4;0	1.86	1.86
42	60-3809	Plasma	m	out	18	LPI 20:4;0	1.88	1.88
52	60-3816	Plasma	f	out	18	LPI 20:4;0	1.58	1.58
62	60-3823	Plasma	m	out	14	LPI 20:4;0	1.49	1.49
72	60-3832	Plasma	f	out	14	LPI 20:4;0	1.44	1.44
82	60-3843	Plasma	m	in	14	LPI 20:4;0	1.63	1.63
92	60-3844	Plasma	m	in	14	LPI 20:4;0	1.35	1.35
102	60-3845	Plasma	m	in	14	LPI 20:4;0	1.37	1.37
112	60-3846	Plasma	f	in	14	LPI 20:4;0	2.04	2.04
122	60-3847	Plasma	f	in	14	LPI 20:4;0	2.08	2.08
132	60-3848	Plasma	f	in	14	LPI 20:4;0	2.09	2.09
142	60-3861	Plasma	m	in	18	LPI 20:4;0	2.12	2.12
152	60-3862	Plasma	m	in	18	LPI 20:4;0	1.71	1.71
162	60-3863	Plasma	m	in	18	LPI 20:4;0	1.96	1.96
172	60-3864	Plasma	f	in	18	LPI 20:4;0	2.16	2.16
182	60-3865	Plasma	f	in	18	LPI 20:4;0	1.78	1.78
192	60-3866	Plasma	f	in	18	LPI 20:4;0	1.46	1.46
202	60-3880	Plasma	m	out	14	LPI 20:4;0	1.93	1.93
222	60-3867	Plasma	m	out	14	LPI 20:4;0	1.43	1.43
232	60-3874	Plasma	f	out	14	LPI 20:4;0	1.38	1.38
82	60-3843	Plasma	m	in	14	PC 14:0;0-16:0;0	3.71	3.71
112	60-3846	Plasma	f	in	14	PC 14:0;0-16:0;0	3.86	3.86
132	60-3848	Plasma	f	in	14	PC 14:0;0-16:0;0	2.61	2.61
162	60-3863	Plasma	m	in	18	PC 14:0;0-16:0;0	2.95	2.95
172	60-3864	Plasma	f	in	18	PC 14:0;0-16:0;0	3.62	3.62
182	60-3865	Plasma	f	in	18	PC 14:0;0-16:0;0	4.07	4.07
192	60-3866	Plasma	f	in	18	PC 14:0;0-16:0;0	4.07	4.07
82	60-3843	Plasma	m	in	14	PC 14:0;0-17:0;0	1.2	1.2
112	60-3846	Plasma	f	in	14	PC 14:0;0-17:0;0	1.14	1.14
152	60-3862	Plasma	m	in	18	PC 14:0;0-17:0;0	1.68	1.68
162	60-3863	Plasma	m	in	18	PC 14:0;0-17:0;0	1.15	1.15
172	60-3864	Plasma	f	in	18	PC 14:0;0-17:0;0	1.65	1.65
182	60-3865	Plasma	f	in	18	PC 14:0;0-17:0;0	1.76	1.76
192	60-3866	Plasma	f	in	18	PC 14:0;0-17:0;0	1.56	1.56
82	60-3843	Plasma	m	in	14	PC 15:0;0-16:0;0	1.42	1.42
112	60-3846	Plasma	f	in	14	PC 15:0;0-16:0;0	1.36	1.36
132	60-3848	Plasma	f	in	14	PC 15:0;0-16:0;0	1.01	1.01
162	60-3863	Plasma	m	in	18	PC 15:0;0-16:0;0	1.09	1.09
172	60-3864	Plasma	f	in	18	PC 15:0;0-16:0;0	1.18	1.18
182	60-3865	Plasma	f	in	18	PC 15:0;0-16:0;0	1.46	1.46
172	60-3864	Plasma	f	in	18	PC 15:0;0-17:0;0	1.6	1.6
2	60-3774	Plasma	m	out	18	PC 16:0;0-16:0;0	17.53	17.53
12	60-3781	Plasma	f	out	18	PC 16:0;0-16:0;0	13	13
22	60-3785	Plasma	m	out	18	PC 16:0;0-16:0;0	18.14	18.14
32	60-3793	Plasma	f	out	18	PC 16:0;0-16:0;0	17.62	17.62
42	60-3809	Plasma	m	out	18	PC 16:0;0-16:0;0	16.03	16.03
52	60-3816	Plasma	f	out	18	PC 16:0;0-16:0;0	13.82	13.82
62	60-3823	Plasma	m	out	14	PC 16:0;0-16:0;0	22.37	22.37
72	60-3832	Plasma	f	out	14	PC 16:0;0-16:0;0	18.29	18.29
82	60-3843	Plasma	m	in	14	PC 16:0;0-16:0;0	42.04	42.04
92	60-3844	Plasma	m	in	14	PC 16:0;0-16:0;0	24.32	24.32
102	60-3845	Plasma	m	in	14	PC 16:0;0-16:0;0	19.82	19.82
112	60-3846	Plasma	f	in	14	PC 16:0;0-16:0;0	34.01	34.01
122	60-3847	Plasma	f	in	14	PC 16:0;0-16:0;0	10.93	10.93
132	60-3848	Plasma	f	in	14	PC 16:0;0-16:0;0	32.19	32.19
142	60-3861	Plasma	m	in	18	PC 16:0;0-16:0;0	15.3	15.3
152	60-3862	Plasma	m	in	18	PC 16:0;0-16:0;0	21.47	21.47
162	60-3863	Plasma	m	in	18	PC 16:0;0-16:0;0	33.16	33.16
172	60-3864	Plasma	f	in	18	PC 16:0;0-16:0;0	35.76	35.76
182	60-3865	Plasma	f	in	18	PC 16:0;0-16:0;0	45.41	45.41
192	60-3866	Plasma	f	in	18	PC 16:0;0-16:0;0	37.13	37.13
202	60-3880	Plasma	m	out	14	PC 16:0;0-16:0;0	17.09	17.09
212	60-3891	Plasma	f	out	14	PC 16:0;0-16:0;0	13.38	13.38
222	60-3867	Plasma	m	out	14	PC 16:0;0-16:0;0	32.27	32.27
232	60-3874	Plasma	f	out	14	PC 16:0;0-16:0;0	6.78	6.78
2	60-3774	Plasma	m	out	18	PC 14:0;0-18:1;0	1.49	1.49
12	60-3781	Plasma	f	out	18	PC 14:0;0-18:1;0	1.06	1.06
22	60-3785	Plasma	m	out	18	PC 14:0;0-18:1;0	1.56	1.56
32	60-3793	Plasma	f	out	18	PC 14:0;0-18:1;0	2.3	2.3
42	60-3809	Plasma	m	out	18	PC 14:0;0-18:1;0	1.28	1.28
52	60-3816	Plasma	f	out	18	PC 14:0;0-18:1;0	1.15	1.15
62	60-3823	Plasma	m	out	14	PC 14:0;0-18:1;0	3.4	3.4
72	60-3832	Plasma	f	out	14	PC 14:0;0-18:1;0	3.18	3.18
82	60-3843	Plasma	m	in	14	PC 14:0;0-18:1;0	5.36	5.36
92	60-3844	Plasma	m	in	14	PC 14:0;0-18:1;0	2.17	2.17
102	60-3845	Plasma	m	in	14	PC 14:0;0-18:1;0	3.09	3.09
112	60-3846	Plasma	f	in	14	PC 14:0;0-18:1;0	1.79	1.79
122	60-3847	Plasma	f	in	14	PC 14:0;0-18:1;0	2.11	2.11
132	60-3848	Plasma	f	in	14	PC 14:0;0-18:1;0	1.44	1.44
142	60-3861	Plasma	m	in	18	PC 14:0;0-18:1;0	1.35	1.35
152	60-3862	Plasma	m	in	18	PC 14:0;0-18:1;0	1.93	1.93
162	60-3863	Plasma	m	in	18	PC 14:0;0-18:1;0	1.7	1.7
172	60-3864	Plasma	f	in	18	PC 14:0;0-18:1;0	3.77	3.77
182	60-3865	Plasma	f	in	18	PC 14:0;0-18:1;0	2.94	2.94
192	60-3866	Plasma	f	in	18	PC 14:0;0-18:1;0	1.66	1.66
202	60-3880	Plasma	m	out	14	PC 14:0;0-18:1;0	1.81	1.81
212	60-3891	Plasma	f	out	14	PC 14:0;0-18:1;0	2.28	2.28
222	60-3867	Plasma	m	out	14	PC 14:0;0-18:1;0	3.88	3.88
232	60-3874	Plasma	f	out	14	PC 14:0;0-18:1;0	1.8	1.8
2	60-3774	Plasma	m	out	18	PC 16:0;0-16:1;0	4.84	4.84
12	60-3781	Plasma	f	out	18	PC 16:0;0-16:1;0	4.03	4.03
22	60-3785	Plasma	m	out	18	PC 16:0;0-16:1;0	6.1	6.1
32	60-3793	Plasma	f	out	18	PC 16:0;0-16:1;0	3.89	3.89
42	60-3809	Plasma	m	out	18	PC 16:0;0-16:1;0	6.69	6.69
52	60-3816	Plasma	f	out	18	PC 16:0;0-16:1;0	3.01	3.01
62	60-3823	Plasma	m	out	14	PC 16:0;0-16:1;0	14.08	14.08
72	60-3832	Plasma	f	out	14	PC 16:0;0-16:1;0	4.52	4.52
82	60-3843	Plasma	m	in	14	PC 16:0;0-16:1;0	23.14	23.14
92	60-3844	Plasma	m	in	14	PC 16:0;0-16:1;0	13.38	13.38
102	60-3845	Plasma	m	in	14	PC 16:0;0-16:1;0	11.38	11.38
112	60-3846	Plasma	f	in	14	PC 16:0;0-16:1;0	17.29	17.29
122	60-3847	Plasma	f	in	14	PC 16:0;0-16:1;0	3.63	3.63
132	60-3848	Plasma	f	in	14	PC 16:0;0-16:1;0	13.23	13.23
142	60-3861	Plasma	m	in	18	PC 16:0;0-16:1;0	6.36	6.36
152	60-3862	Plasma	m	in	18	PC 16:0;0-16:1;0	9.24	9.24
162	60-3863	Plasma	m	in	18	PC 16:0;0-16:1;0	13.78	13.78
172	60-3864	Plasma	f	in	18	PC 16:0;0-16:1;0	12.52	12.52
182	60-3865	Plasma	f	in	18	PC 16:0;0-16:1;0	15.38	15.38
192	60-3866	Plasma	f	in	18	PC 16:0;0-16:1;0	14.14	14.14
202	60-3880	Plasma	m	out	14	PC 16:0;0-16:1;0	9.22	9.22
212	60-3891	Plasma	f	out	14	PC 16:0;0-16:1;0	6.06	6.06
222	60-3867	Plasma	m	out	14	PC 16:0;0-16:1;0	16.36	16.36
232	60-3874	Plasma	f	out	14	PC 16:0;0-16:1;0	2.76	2.76
22	60-3785	Plasma	m	out	18	PC 14:0;0-18:2;0	1.89	1.89
42	60-3809	Plasma	m	out	18	PC 14:0;0-18:2;0	1.79	1.79
62	60-3823	Plasma	m	out	14	PC 14:0;0-18:2;0	6.56	6.56
82	60-3843	Plasma	m	in	14	PC 14:0;0-18:2;0	2.13	2.13
92	60-3844	Plasma	m	in	14	PC 14:0;0-18:2;0	1.67	1.67
102	60-3845	Plasma	m	in	14	PC 14:0;0-18:2;0	1.78	1.78
142	60-3861	Plasma	m	in	18	PC 14:0;0-18:2;0	2.3	2.3
152	60-3862	Plasma	m	in	18	PC 14:0;0-18:2;0	1.63	1.63
162	60-3863	Plasma	m	in	18	PC 14:0;0-18:2;0	2.8	2.8
172	60-3864	Plasma	f	in	18	PC 14:0;0-18:2;0	1.09	1.09
222	60-3867	Plasma	m	out	14	PC 14:0;0-18:2;0	1.69	1.69
62	60-3823	Plasma	m	out	14	PC 16:1;0-16:1;0	1.29	1.29
82	60-3843	Plasma	m	in	14	PC 16:1;0-16:1;0	1.25	1.25
22	60-3785	Plasma	m	out	18	PC 15:0;0-18:1;0	3.39	3.39
32	60-3793	Plasma	f	out	18	PC 15:0;0-18:1;0	3.01	3.01
42	60-3809	Plasma	m	out	18	PC 15:0;0-18:1;0	4.27	4.27
52	60-3816	Plasma	f	out	18	PC 15:0;0-18:1;0	1.77	1.77
62	60-3823	Plasma	m	out	14	PC 15:0;0-18:1;0	11.19	11.19
72	60-3832	Plasma	f	out	14	PC 15:0;0-18:1;0	5.43	5.43
82	60-3843	Plasma	m	in	14	PC 15:0;0-18:1;0	6.99	6.99
92	60-3844	Plasma	m	in	14	PC 15:0;0-18:1;0	6.47	6.47
102	60-3845	Plasma	m	in	14	PC 15:0;0-18:1;0	5.49	5.49
112	60-3846	Plasma	f	in	14	PC 15:0;0-18:1;0	3.16	3.16
142	60-3861	Plasma	m	in	18	PC 15:0;0-18:1;0	4.07	4.07
152	60-3862	Plasma	m	in	18	PC 15:0;0-18:1;0	4.51	4.51
162	60-3863	Plasma	m	in	18	PC 15:0;0-18:1;0	3.42	3.42
172	60-3864	Plasma	f	in	18	PC 15:0;0-18:1;0	1.79	1.79
182	60-3865	Plasma	f	in	18	PC 15:0;0-18:1;0	1.19	1.19
192	60-3866	Plasma	f	in	18	PC 15:0;0-18:1;0	1.45	1.45
202	60-3880	Plasma	m	out	14	PC 15:0;0-18:1;0	8.42	8.42
222	60-3867	Plasma	m	out	14	PC 15:0;0-18:1;0	11.43	11.43
2	60-3774	Plasma	m	out	18	PC 16:0;0-17:1;0	7.23	7.23
12	60-3781	Plasma	f	out	18	PC 16:0;0-17:1;0	4.19	4.19
22	60-3785	Plasma	m	out	18	PC 16:0;0-17:1;0	3.6	3.6
32	60-3793	Plasma	f	out	18	PC 16:0;0-17:1;0	2.62	2.62
42	60-3809	Plasma	m	out	18	PC 16:0;0-17:1;0	4.05	4.05
52	60-3816	Plasma	f	out	18	PC 16:0;0-17:1;0	1.92	1.92
62	60-3823	Plasma	m	out	14	PC 16:0;0-17:1;0	8.17	8.17
72	60-3832	Plasma	f	out	14	PC 16:0;0-17:1;0	4.57	4.57
82	60-3843	Plasma	m	in	14	PC 16:0;0-17:1;0	5.51	5.51
92	60-3844	Plasma	m	in	14	PC 16:0;0-17:1;0	5.45	5.45
102	60-3845	Plasma	m	in	14	PC 16:0;0-17:1;0	4.61	4.61
112	60-3846	Plasma	f	in	14	PC 16:0;0-17:1;0	2.96	2.96
122	60-3847	Plasma	f	in	14	PC 16:0;0-17:1;0	4.57	4.57
132	60-3848	Plasma	f	in	14	PC 16:0;0-17:1;0	4.75	4.75
142	60-3861	Plasma	m	in	18	PC 16:0;0-17:1;0	3.69	3.69
152	60-3862	Plasma	m	in	18	PC 16:0;0-17:1;0	4.16	4.16
162	60-3863	Plasma	m	in	18	PC 16:0;0-17:1;0	3.47	3.47
172	60-3864	Plasma	f	in	18	PC 16:0;0-17:1;0	2.18	2.18
182	60-3865	Plasma	f	in	18	PC 16:0;0-17:1;0	1.85	1.85
192	60-3866	Plasma	f	in	18	PC 16:0;0-17:1;0	1.69	1.69
202	60-3880	Plasma	m	out	14	PC 16:0;0-17:1;0	6.26	6.26
212	60-3891	Plasma	f	out	14	PC 16:0;0-17:1;0	8.85	8.85
222	60-3867	Plasma	m	out	14	PC 16:0;0-17:1;0	8.87	8.87
232	60-3874	Plasma	f	out	14	PC 16:0;0-17:1;0	4.09	4.09
2	60-3774	Plasma	m	out	18	PC 15:0;0-18:2;0	50.14	50.14
22	60-3785	Plasma	m	out	18	PC 15:0;0-18:2;0	54.51	54.51
32	60-3793	Plasma	f	out	18	PC 15:0;0-18:2;0	28.74	28.74
42	60-3809	Plasma	m	out	18	PC 15:0;0-18:2;0	43.6	43.6
52	60-3816	Plasma	f	out	18	PC 15:0;0-18:2;0	29.06	29.06
62	60-3823	Plasma	m	out	14	PC 15:0;0-18:2;0	46.01	46.01
72	60-3832	Plasma	f	out	14	PC 15:0;0-18:2;0	27.56	27.56
82	60-3843	Plasma	m	in	14	PC 15:0;0-18:2;0	34.13	34.13
92	60-3844	Plasma	m	in	14	PC 15:0;0-18:2;0	36.66	36.66
102	60-3845	Plasma	m	in	14	PC 15:0;0-18:2;0	29.76	29.76
112	60-3846	Plasma	f	in	14	PC 15:0;0-18:2;0	16.41	16.41
122	60-3847	Plasma	f	in	14	PC 15:0;0-18:2;0	15.02	15.02
132	60-3848	Plasma	f	in	14	PC 15:0;0-18:2;0	19.62	19.62
142	60-3861	Plasma	m	in	18	PC 15:0;0-18:2;0	38.53	38.53
152	60-3862	Plasma	m	in	18	PC 15:0;0-18:2;0	41.83	41.83
162	60-3863	Plasma	m	in	18	PC 15:0;0-18:2;0	37.12	37.12
172	60-3864	Plasma	f	in	18	PC 15:0;0-18:2;0	17.73	17.73
182	60-3865	Plasma	f	in	18	PC 15:0;0-18:2;0	22.54	22.54
192	60-3866	Plasma	f	in	18	PC 15:0;0-18:2;0	17.4	17.4
202	60-3880	Plasma	m	out	14	PC 15:0;0-18:2;0	44.56	44.56
222	60-3867	Plasma	m	out	14	PC 15:0;0-18:2;0	42.63	42.63
232	60-3874	Plasma	f	out	14	PC 15:0;0-18:2;0	14.15	14.15
2	60-3774	Plasma	m	out	18	PC 16:0;0-18:0;0	39.54	39.54
12	60-3781	Plasma	f	out	18	PC 16:0;0-18:0;0	33.02	33.02
22	60-3785	Plasma	m	out	18	PC 16:0;0-18:0;0	40.84	40.84
32	60-3793	Plasma	f	out	18	PC 16:0;0-18:0;0	34.09	34.09
42	60-3809	Plasma	m	out	18	PC 16:0;0-18:0;0	47.41	47.41
52	60-3816	Plasma	f	out	18	PC 16:0;0-18:0;0	33.05	33.05
62	60-3823	Plasma	m	out	14	PC 16:0;0-18:0;0	37.24	37.24
72	60-3832	Plasma	f	out	14	PC 16:0;0-18:0;0	23.92	23.92
82	60-3843	Plasma	m	in	14	PC 16:0;0-18:0;0	27.16	27.16
92	60-3844	Plasma	m	in	14	PC 16:0;0-18:0;0	32.96	32.96
102	60-3845	Plasma	m	in	14	PC 16:0;0-18:0;0	32.05	32.05
112	60-3846	Plasma	f	in	14	PC 16:0;0-18:0;0	22.28	22.28
122	60-3847	Plasma	f	in	14	PC 16:0;0-18:0;0	20.93	20.93
132	60-3848	Plasma	f	in	14	PC 16:0;0-18:0;0	25.42	25.42
142	60-3861	Plasma	m	in	18	PC 16:0;0-18:0;0	31.05	31.05
152	60-3862	Plasma	m	in	18	PC 16:0;0-18:0;0	35.39	35.39
162	60-3863	Plasma	m	in	18	PC 16:0;0-18:0;0	35.51	35.51
172	60-3864	Plasma	f	in	18	PC 16:0;0-18:0;0	24.92	24.92
182	60-3865	Plasma	f	in	18	PC 16:0;0-18:0;0	30.44	30.44
192	60-3866	Plasma	f	in	18	PC 16:0;0-18:0;0	23.99	23.99
202	60-3880	Plasma	m	out	14	PC 16:0;0-18:0;0	32.32	32.32
212	60-3891	Plasma	f	out	14	PC 16:0;0-18:0;0	27.12	27.12
222	60-3867	Plasma	m	out	14	PC 16:0;0-18:0;0	37.09	37.09
232	60-3874	Plasma	f	out	14	PC 16:0;0-18:0;0	24.51	24.51
2	60-3774	Plasma	m	out	18	PC 16:0;0-18:1;0	127.11	127.11
12	60-3781	Plasma	f	out	18	PC 16:0;0-18:1;0	70.43	70.43
22	60-3785	Plasma	m	out	18	PC 16:0;0-18:1;0	131.99	131.99
32	60-3793	Plasma	f	out	18	PC 16:0;0-18:1;0	106.31	106.31
42	60-3809	Plasma	m	out	18	PC 16:0;0-18:1;0	146.76	146.76
52	60-3816	Plasma	f	out	18	PC 16:0;0-18:1;0	68.01	68.01
62	60-3823	Plasma	m	out	14	PC 16:0;0-18:1;0	365.42	365.42
72	60-3832	Plasma	f	out	14	PC 16:0;0-18:1;0	168.27	168.27
82	60-3843	Plasma	m	in	14	PC 16:0;0-18:1;0	236.84	236.84
92	60-3844	Plasma	m	in	14	PC 16:0;0-18:1;0	210.89	210.89
102	60-3845	Plasma	m	in	14	PC 16:0;0-18:1;0	190.54	190.54
112	60-3846	Plasma	f	in	14	PC 16:0;0-18:1;0	102.58	102.58
122	60-3847	Plasma	f	in	14	PC 16:0;0-18:1;0	89.05	89.05
132	60-3848	Plasma	f	in	14	PC 16:0;0-18:1;0	91.61	91.61
142	60-3861	Plasma	m	in	18	PC 16:0;0-18:1;0	131.3	131.3
152	60-3862	Plasma	m	in	18	PC 16:0;0-18:1;0	156.03	156.03
162	60-3863	Plasma	m	in	18	PC 16:0;0-18:1;0	126.38	126.38
172	60-3864	Plasma	f	in	18	PC 16:0;0-18:1;0	66.03	66.03
182	60-3865	Plasma	f	in	18	PC 16:0;0-18:1;0	51.67	51.67
192	60-3866	Plasma	f	in	18	PC 16:0;0-18:1;0	47.33	47.33
202	60-3880	Plasma	m	out	14	PC 16:0;0-18:1;0	238.15	238.15
212	60-3891	Plasma	f	out	14	PC 16:0;0-18:1;0	150.73	150.73
222	60-3867	Plasma	m	out	14	PC 16:0;0-18:1;0	295.87	295.87
232	60-3874	Plasma	f	out	14	PC 16:0;0-18:1;0	83.77	83.77
22	60-3785	Plasma	m	out	18	PC 16:1;0-18:0;0	1.13	1.13
62	60-3823	Plasma	m	out	14	PC 16:1;0-18:0;0	2.27	2.27
82	60-3843	Plasma	m	in	14	PC 16:1;0-18:0;0	2.12	2.12
92	60-3844	Plasma	m	in	14	PC 16:1;0-18:0;0	1.59	1.59
102	60-3845	Plasma	m	in	14	PC 16:1;0-18:0;0	1.51	1.51
112	60-3846	Plasma	f	in	14	PC 16:1;0-18:0;0	1.03	1.03
202	60-3880	Plasma	m	out	14	PC 16:1;0-18:0;0	1.12	1.12
212	60-3891	Plasma	f	out	14	PC 16:1;0-18:0;0	1.06	1.06
222	60-3867	Plasma	m	out	14	PC 16:1;0-18:0;0	1.51	1.51
2	60-3774	Plasma	m	out	18	PC 16:0;0-18:2;0	930.93	930.93
12	60-3781	Plasma	f	out	18	PC 16:0;0-18:2;0	453.04	453.04
22	60-3785	Plasma	m	out	18	PC 16:0;0-18:2;0	994.81	994.81
32	60-3793	Plasma	f	out	18	PC 16:0;0-18:2;0	558.76	558.76
42	60-3809	Plasma	m	out	18	PC 16:0;0-18:2;0	817.58	817.58
52	60-3816	Plasma	f	out	18	PC 16:0;0-18:2;0	597.61	597.61
62	60-3823	Plasma	m	out	14	PC 16:0;0-18:2;0	879.39	879.39
72	60-3832	Plasma	f	out	14	PC 16:0;0-18:2;0	544.33	544.33
82	60-3843	Plasma	m	in	14	PC 16:0;0-18:2;0	679.29	679.29
92	60-3844	Plasma	m	in	14	PC 16:0;0-18:2;0	713.22	713.22
102	60-3845	Plasma	m	in	14	PC 16:0;0-18:2;0	621.02	621.02
112	60-3846	Plasma	f	in	14	PC 16:0;0-18:2;0	326.19	326.19
122	60-3847	Plasma	f	in	14	PC 16:0;0-18:2;0	319.44	319.44
132	60-3848	Plasma	f	in	14	PC 16:0;0-18:2;0	381.2	381.2
142	60-3861	Plasma	m	in	18	PC 16:0;0-18:2;0	777.91	777.91
152	60-3862	Plasma	m	in	18	PC 16:0;0-18:2;0	817.44	817.44
162	60-3863	Plasma	m	in	18	PC 16:0;0-18:2;0	750.81	750.81
172	60-3864	Plasma	f	in	18	PC 16:0;0-18:2;0	354.54	354.54
182	60-3865	Plasma	f	in	18	PC 16:0;0-18:2;0	460.7	460.7
192	60-3866	Plasma	f	in	18	PC 16:0;0-18:2;0	331.28	331.28
202	60-3880	Plasma	m	out	14	PC 16:0;0-18:2;0	812.31	812.31
212	60-3891	Plasma	f	out	14	PC 16:0;0-18:2;0	638.55	638.55
222	60-3867	Plasma	m	out	14	PC 16:0;0-18:2;0	798.77	798.77
232	60-3874	Plasma	f	out	14	PC 16:0;0-18:2;0	301.6	301.6
2	60-3774	Plasma	m	out	18	PC 16:1;0-18:1;0	6.68	6.68
12	60-3781	Plasma	f	out	18	PC 16:1;0-18:1;0	3.77	3.77
22	60-3785	Plasma	m	out	18	PC 16:1;0-18:1;0	8.17	8.17
32	60-3793	Plasma	f	out	18	PC 16:1;0-18:1;0	5.54	5.54
42	60-3809	Plasma	m	out	18	PC 16:1;0-18:1;0	7.8	7.8
52	60-3816	Plasma	f	out	18	PC 16:1;0-18:1;0	3.05	3.05
62	60-3823	Plasma	m	out	14	PC 16:1;0-18:1;0	22.85	22.85
72	60-3832	Plasma	f	out	14	PC 16:1;0-18:1;0	10.28	10.28
82	60-3843	Plasma	m	in	14	PC 16:1;0-18:1;0	21.71	21.71
92	60-3844	Plasma	m	in	14	PC 16:1;0-18:1;0	16.69	16.69
102	60-3845	Plasma	m	in	14	PC 16:1;0-18:1;0	17.04	17.04
112	60-3846	Plasma	f	in	14	PC 16:1;0-18:1;0	6.35	6.35
122	60-3847	Plasma	f	in	14	PC 16:1;0-18:1;0	5.71	5.71
132	60-3848	Plasma	f	in	14	PC 16:1;0-18:1;0	5.7	5.7
142	60-3861	Plasma	m	in	18	PC 16:1;0-18:1;0	10.7	10.7
152	60-3862	Plasma	m	in	18	PC 16:1;0-18:1;0	10.32	10.32
162	60-3863	Plasma	m	in	18	PC 16:1;0-18:1;0	8.7	8.7
172	60-3864	Plasma	f	in	18	PC 16:1;0-18:1;0	3.5	3.5
182	60-3865	Plasma	f	in	18	PC 16:1;0-18:1;0	2.49	2.49
192	60-3866	Plasma	f	in	18	PC 16:1;0-18:1;0	2.46	2.46
202	60-3880	Plasma	m	out	14	PC 16:1;0-18:1;0	13.23	13.23
212	60-3891	Plasma	f	out	14	PC 16:1;0-18:1;0	7.29	7.29
222	60-3867	Plasma	m	out	14	PC 16:1;0-18:1;0	16.04	16.04
232	60-3874	Plasma	f	out	14	PC 16:1;0-18:1;0	4.7	4.7
2	60-3774	Plasma	m	out	18	PC 16:0;0-18:3;0	4.7	4.7
12	60-3781	Plasma	f	out	18	PC 16:0;0-18:3;0	2.7	2.7
22	60-3785	Plasma	m	out	18	PC 16:0;0-18:3;0	5.31	5.31
32	60-3793	Plasma	f	out	18	PC 16:0;0-18:3;0	3.29	3.29
42	60-3809	Plasma	m	out	18	PC 16:0;0-18:3;0	4.56	4.56
52	60-3816	Plasma	f	out	18	PC 16:0;0-18:3;0	3.52	3.52
62	60-3823	Plasma	m	out	14	PC 16:0;0-18:3;0	4.38	4.38
72	60-3832	Plasma	f	out	14	PC 16:0;0-18:3;0	2.62	2.62
82	60-3843	Plasma	m	in	14	PC 16:0;0-18:3;0	5.54	5.54
92	60-3844	Plasma	m	in	14	PC 16:0;0-18:3;0	5.92	5.92
102	60-3845	Plasma	m	in	14	PC 16:0;0-18:3;0	5.32	5.32
112	60-3846	Plasma	f	in	14	PC 16:0;0-18:3;0	3.09	3.09
122	60-3847	Plasma	f	in	14	PC 16:0;0-18:3;0	2.47	2.47
132	60-3848	Plasma	f	in	14	PC 16:0;0-18:3;0	2.65	2.65
142	60-3861	Plasma	m	in	18	PC 16:0;0-18:3;0	6.65	6.65
152	60-3862	Plasma	m	in	18	PC 16:0;0-18:3;0	7.04	7.04
162	60-3863	Plasma	m	in	18	PC 16:0;0-18:3;0	6.37	6.37
172	60-3864	Plasma	f	in	18	PC 16:0;0-18:3;0	3.92	3.92
182	60-3865	Plasma	f	in	18	PC 16:0;0-18:3;0	3.45	3.45
192	60-3866	Plasma	f	in	18	PC 16:0;0-18:3;0	3.32	3.32
202	60-3880	Plasma	m	out	14	PC 16:0;0-18:3;0	3.75	3.75
212	60-3891	Plasma	f	out	14	PC 16:0;0-18:3;0	3.85	3.85
222	60-3867	Plasma	m	out	14	PC 16:0;0-18:3;0	3.72	3.72
232	60-3874	Plasma	f	out	14	PC 16:0;0-18:3;0	1.53	1.53
2	60-3774	Plasma	m	out	18	PC 16:1;0-18:2;0	12.66	12.66
12	60-3781	Plasma	f	out	18	PC 16:1;0-18:2;0	5.09	5.09
22	60-3785	Plasma	m	out	18	PC 16:1;0-18:2;0	19.99	19.99
32	60-3793	Plasma	f	out	18	PC 16:1;0-18:2;0	7.96	7.96
42	60-3809	Plasma	m	out	18	PC 16:1;0-18:2;0	14.85	14.85
52	60-3816	Plasma	f	out	18	PC 16:1;0-18:2;0	8.2	8.2
62	60-3823	Plasma	m	out	14	PC 16:1;0-18:2;0	18.52	18.52
72	60-3832	Plasma	f	out	14	PC 16:1;0-18:2;0	9.5	9.5
82	60-3843	Plasma	m	in	14	PC 16:1;0-18:2;0	23.4	23.4
92	60-3844	Plasma	m	in	14	PC 16:1;0-18:2;0	21.19	21.19
102	60-3845	Plasma	m	in	14	PC 16:1;0-18:2;0	19.69	19.69
112	60-3846	Plasma	f	in	14	PC 16:1;0-18:2;0	8.19	8.19
122	60-3847	Plasma	f	in	14	PC 16:1;0-18:2;0	6.8	6.8
132	60-3848	Plasma	f	in	14	PC 16:1;0-18:2;0	8.07	8.07
142	60-3861	Plasma	m	in	18	PC 16:1;0-18:2;0	23.36	23.36
152	60-3862	Plasma	m	in	18	PC 16:1;0-18:2;0	22.67	22.67
162	60-3863	Plasma	m	in	18	PC 16:1;0-18:2;0	19.21	19.21
172	60-3864	Plasma	f	in	18	PC 16:1;0-18:2;0	7.74	7.74
182	60-3865	Plasma	f	in	18	PC 16:1;0-18:2;0	5.97	5.97
192	60-3866	Plasma	f	in	18	PC 16:1;0-18:2;0	5.57	5.57
202	60-3880	Plasma	m	out	14	PC 16:1;0-18:2;0	16.98	16.98
212	60-3891	Plasma	f	out	14	PC 16:1;0-18:2;0	7.83	7.83
222	60-3867	Plasma	m	out	14	PC 16:1;0-18:2;0	13.46	13.46
232	60-3874	Plasma	f	out	14	PC 16:1;0-18:2;0	4.86	4.86
62	60-3823	Plasma	m	out	14	PC 16:0;0-19:1;0	1.08	1.08
12	60-3781	Plasma	f	out	18	PC 17:0;0-18:1;0	1.36	1.36
22	60-3785	Plasma	m	out	18	PC 17:0;0-18:1;0	2.18	2.18
32	60-3793	Plasma	f	out	18	PC 17:0;0-18:1;0	1.95	1.95
42	60-3809	Plasma	m	out	18	PC 17:0;0-18:1;0	2.39	2.39
52	60-3816	Plasma	f	out	18	PC 17:0;0-18:1;0	1.97	1.97
62	60-3823	Plasma	m	out	14	PC 17:0;0-18:1;0	3.88	3.88
72	60-3832	Plasma	f	out	14	PC 17:0;0-18:1;0	2.85	2.85
82	60-3843	Plasma	m	in	14	PC 17:0;0-18:1;0	2.87	2.87
92	60-3844	Plasma	m	in	14	PC 17:0;0-18:1;0	2.8	2.8
102	60-3845	Plasma	m	in	14	PC 17:0;0-18:1;0	2	2
122	60-3847	Plasma	f	in	14	PC 17:0;0-18:1;0	1.53	1.53
132	60-3848	Plasma	f	in	14	PC 17:0;0-18:1;0	1.82	1.82
142	60-3861	Plasma	m	in	18	PC 17:0;0-18:1;0	1.53	1.53
152	60-3862	Plasma	m	in	18	PC 17:0;0-18:1;0	1.93	1.93
162	60-3863	Plasma	m	in	18	PC 17:0;0-18:1;0	1.35	1.35
172	60-3864	Plasma	f	in	18	PC 17:0;0-18:1;0	1.76	1.76
202	60-3880	Plasma	m	out	14	PC 17:0;0-18:1;0	3.28	3.28
212	60-3891	Plasma	f	out	14	PC 17:0;0-18:1;0	2.44	2.44
222	60-3867	Plasma	m	out	14	PC 17:0;0-18:1;0	3.69	3.69
232	60-3874	Plasma	f	out	14	PC 17:0;0-18:1;0	1.9	1.9
42	60-3809	Plasma	m	out	18	PC 16:0;0-19:2;0	2.67	2.67
62	60-3823	Plasma	m	out	14	PC 16:0;0-19:2;0	2.01	2.01
2	60-3774	Plasma	m	out	18	PC 17:0;0-18:2;0	38.95	38.95
12	60-3781	Plasma	f	out	18	PC 17:0;0-18:2;0	28.89	28.89
22	60-3785	Plasma	m	out	18	PC 17:0;0-18:2;0	45.29	45.29
32	60-3793	Plasma	f	out	18	PC 17:0;0-18:2;0	30.02	30.02
42	60-3809	Plasma	m	out	18	PC 17:0;0-18:2;0	37.8	37.8
52	60-3816	Plasma	f	out	18	PC 17:0;0-18:2;0	31.13	31.13
62	60-3823	Plasma	m	out	14	PC 17:0;0-18:2;0	29.75	29.75
72	60-3832	Plasma	f	out	14	PC 17:0;0-18:2;0	18.57	18.57
82	60-3843	Plasma	m	in	14	PC 17:0;0-18:2;0	21.23	21.23
92	60-3844	Plasma	m	in	14	PC 17:0;0-18:2;0	22.29	22.29
102	60-3845	Plasma	m	in	14	PC 17:0;0-18:2;0	20.74	20.74
112	60-3846	Plasma	f	in	14	PC 17:0;0-18:2;0	15.53	15.53
122	60-3847	Plasma	f	in	14	PC 17:0;0-18:2;0	12.73	12.73
132	60-3848	Plasma	f	in	14	PC 17:0;0-18:2;0	15.4	15.4
142	60-3861	Plasma	m	in	18	PC 17:0;0-18:2;0	27.25	27.25
152	60-3862	Plasma	m	in	18	PC 17:0;0-18:2;0	26.84	26.84
162	60-3863	Plasma	m	in	18	PC 17:0;0-18:2;0	25.53	25.53
172	60-3864	Plasma	f	in	18	PC 17:0;0-18:2;0	14.71	14.71
182	60-3865	Plasma	f	in	18	PC 17:0;0-18:2;0	24.33	24.33
192	60-3866	Plasma	f	in	18	PC 17:0;0-18:2;0	17.29	17.29
202	60-3880	Plasma	m	out	14	PC 17:0;0-18:2;0	33.88	33.88
212	60-3891	Plasma	f	out	14	PC 17:0;0-18:2;0	28.01	28.01
222	60-3867	Plasma	m	out	14	PC 17:0;0-18:2;0	27.49	27.49
232	60-3874	Plasma	f	out	14	PC 17:0;0-18:2;0	18.45	18.45
2	60-3774	Plasma	m	out	18	PC 17:1;0-18:1;0	2.29	2.29
22	60-3785	Plasma	m	out	18	PC 17:1;0-18:1;0	2.83	2.83
62	60-3823	Plasma	m	out	14	PC 17:1;0-18:1;0	4.31	4.31
72	60-3832	Plasma	f	out	14	PC 17:1;0-18:1;0	3.28	3.28
82	60-3843	Plasma	m	in	14	PC 17:1;0-18:1;0	3.32	3.32
92	60-3844	Plasma	m	in	14	PC 17:1;0-18:1;0	3.52	3.52
102	60-3845	Plasma	m	in	14	PC 17:1;0-18:1;0	3.3	3.3
122	60-3847	Plasma	f	in	14	PC 17:1;0-18:1;0	1.82	1.82
132	60-3848	Plasma	f	in	14	PC 17:1;0-18:1;0	1.66	1.66
172	60-3864	Plasma	f	in	18	PC 17:1;0-18:1;0	1.34	1.34
202	60-3880	Plasma	m	out	14	PC 17:1;0-18:1;0	3.63	3.63
222	60-3867	Plasma	m	out	14	PC 17:1;0-18:1;0	5.13	5.13
2	60-3774	Plasma	m	out	18	PC 17:1;0-18:2;0	10.92	10.92
12	60-3781	Plasma	f	out	18	PC 17:1;0-18:2;0	5.59	5.59
22	60-3785	Plasma	m	out	18	PC 17:1;0-18:2;0	12	12
32	60-3793	Plasma	f	out	18	PC 17:1;0-18:2;0	7.49	7.49
42	60-3809	Plasma	m	out	18	PC 17:1;0-18:2;0	10.82	10.82
52	60-3816	Plasma	f	out	18	PC 17:1;0-18:2;0	6.75	6.75
62	60-3823	Plasma	m	out	14	PC 17:1;0-18:2;0	9.41	9.41
72	60-3832	Plasma	f	out	14	PC 17:1;0-18:2;0	7.22	7.22
82	60-3843	Plasma	m	in	14	PC 17:1;0-18:2;0	8.16	8.16
92	60-3844	Plasma	m	in	14	PC 17:1;0-18:2;0	7.5	7.5
102	60-3845	Plasma	m	in	14	PC 17:1;0-18:2;0	7.02	7.02
112	60-3846	Plasma	f	in	14	PC 17:1;0-18:2;0	4.22	4.22
122	60-3847	Plasma	f	in	14	PC 17:1;0-18:2;0	3.69	3.69
132	60-3848	Plasma	f	in	14	PC 17:1;0-18:2;0	3.96	3.96
142	60-3861	Plasma	m	in	18	PC 17:1;0-18:2;0	8.35	8.35
152	60-3862	Plasma	m	in	18	PC 17:1;0-18:2;0	9.01	9.01
162	60-3863	Plasma	m	in	18	PC 17:1;0-18:2;0	7.97	7.97
172	60-3864	Plasma	f	in	18	PC 17:1;0-18:2;0	3.51	3.51
182	60-3865	Plasma	f	in	18	PC 17:1;0-18:2;0	4.63	4.63
192	60-3866	Plasma	f	in	18	PC 17:1;0-18:2;0	3.44	3.44
202	60-3880	Plasma	m	out	14	PC 17:1;0-18:2;0	10.99	10.99
212	60-3891	Plasma	f	out	14	PC 17:1;0-18:2;0	6.66	6.66
222	60-3867	Plasma	m	out	14	PC 17:1;0-18:2;0	13.55	13.55
22	60-3785	Plasma	m	out	18	PC 15:0;0-20:4;0	22.45	22.45
42	60-3809	Plasma	m	out	18	PC 15:0;0-20:4;0	20.66	20.66
72	60-3832	Plasma	f	out	14	PC 15:0;0-20:4;0	17.83	17.83
92	60-3844	Plasma	m	in	14	PC 15:0;0-20:4;0	16.7	16.7
142	60-3861	Plasma	m	in	18	PC 15:0;0-20:4;0	14.16	14.16
152	60-3862	Plasma	m	in	18	PC 15:0;0-20:4;0	15.23	15.23
182	60-3865	Plasma	f	in	18	PC 15:0;0-20:4;0	8.65	8.65
212	60-3891	Plasma	f	out	14	PC 18:0;0-18:0;0	1.07	1.07
2	60-3774	Plasma	m	out	18	PC 16:0;0-20:1;0	1.01	1.01
62	60-3823	Plasma	m	out	14	PC 16:0;0-20:1;0	3.37	3.37
82	60-3843	Plasma	m	in	14	PC 16:0;0-20:1;0	1.09	1.09
92	60-3844	Plasma	m	in	14	PC 16:0;0-20:1;0	1.23	1.23
102	60-3845	Plasma	m	in	14	PC 16:0;0-20:1;0	1.24	1.24
142	60-3861	Plasma	m	in	18	PC 16:0;0-20:1;0	1.03	1.03
152	60-3862	Plasma	m	in	18	PC 16:0;0-20:1;0	1.05	1.05
202	60-3880	Plasma	m	out	14	PC 16:0;0-20:1;0	1.84	1.84
222	60-3867	Plasma	m	out	14	PC 16:0;0-20:1;0	2.48	2.48
2	60-3774	Plasma	m	out	18	PC 18:0;0-18:1;0	12.96	12.96
12	60-3781	Plasma	f	out	18	PC 18:0;0-18:1;0	10.81	10.81
22	60-3785	Plasma	m	out	18	PC 18:0;0-18:1;0	15.05	15.05
32	60-3793	Plasma	f	out	18	PC 18:0;0-18:1;0	16.16	16.16
42	60-3809	Plasma	m	out	18	PC 18:0;0-18:1;0	19.24	19.24
52	60-3816	Plasma	f	out	18	PC 18:0;0-18:1;0	8.56	8.56
62	60-3823	Plasma	m	out	14	PC 18:0;0-18:1;0	43.43	43.43
72	60-3832	Plasma	f	out	14	PC 18:0;0-18:1;0	18.43	18.43
82	60-3843	Plasma	m	in	14	PC 18:0;0-18:1;0	22.74	22.74
92	60-3844	Plasma	m	in	14	PC 18:0;0-18:1;0	22.49	22.49
102	60-3845	Plasma	m	in	14	PC 18:0;0-18:1;0	23.31	23.31
112	60-3846	Plasma	f	in	14	PC 18:0;0-18:1;0	13.92	13.92
122	60-3847	Plasma	f	in	14	PC 18:0;0-18:1;0	15.41	15.41
132	60-3848	Plasma	f	in	14	PC 18:0;0-18:1;0	15.02	15.02
142	60-3861	Plasma	m	in	18	PC 18:0;0-18:1;0	13.45	13.45
152	60-3862	Plasma	m	in	18	PC 18:0;0-18:1;0	13.89	13.89
162	60-3863	Plasma	m	in	18	PC 18:0;0-18:1;0	12.63	12.63
172	60-3864	Plasma	f	in	18	PC 18:0;0-18:1;0	9.84	9.84
182	60-3865	Plasma	f	in	18	PC 18:0;0-18:1;0	7.41	7.41
192	60-3866	Plasma	f	in	18	PC 18:0;0-18:1;0	7.17	7.17
202	60-3880	Plasma	m	out	14	PC 18:0;0-18:1;0	28.77	28.77
212	60-3891	Plasma	f	out	14	PC 18:0;0-18:1;0	17.05	17.05
222	60-3867	Plasma	m	out	14	PC 18:0;0-18:1;0	27.81	27.81
232	60-3874	Plasma	f	out	14	PC 18:0;0-18:1;0	17.75	17.75
2	60-3774	Plasma	m	out	18	PC 16:0;0-20:2;0	10.83	10.83
12	60-3781	Plasma	f	out	18	PC 16:0;0-20:2;0	4.63	4.63
22	60-3785	Plasma	m	out	18	PC 16:0;0-20:2;0	11.07	11.07
32	60-3793	Plasma	f	out	18	PC 16:0;0-20:2;0	6.53	6.53
42	60-3809	Plasma	m	out	18	PC 16:0;0-20:2;0	10.23	10.23
52	60-3816	Plasma	f	out	18	PC 16:0;0-20:2;0	5.17	5.17
62	60-3823	Plasma	m	out	14	PC 16:0;0-20:2;0	14.31	14.31
72	60-3832	Plasma	f	out	14	PC 16:0;0-20:2;0	7.86	7.86
82	60-3843	Plasma	m	in	14	PC 16:0;0-20:2;0	6.04	6.04
92	60-3844	Plasma	m	in	14	PC 16:0;0-20:2;0	5.16	5.16
102	60-3845	Plasma	m	in	14	PC 16:0;0-20:2;0	5.04	5.04
112	60-3846	Plasma	f	in	14	PC 16:0;0-20:2;0	2.94	2.94
132	60-3848	Plasma	f	in	14	PC 16:0;0-20:2;0	2.75	2.75
142	60-3861	Plasma	m	in	18	PC 16:0;0-20:2;0	7.59	7.59
152	60-3862	Plasma	m	in	18	PC 16:0;0-20:2;0	8.38	8.38
162	60-3863	Plasma	m	in	18	PC 16:0;0-20:2;0	7.66	7.66
172	60-3864	Plasma	f	in	18	PC 16:0;0-20:2;0	3.51	3.51
182	60-3865	Plasma	f	in	18	PC 16:0;0-20:2;0	3.19	3.19
192	60-3866	Plasma	f	in	18	PC 16:0;0-20:2;0	2.66	2.66
202	60-3880	Plasma	m	out	14	PC 16:0;0-20:2;0	11.84	11.84
212	60-3891	Plasma	f	out	14	PC 16:0;0-20:2;0	7.98	7.98
222	60-3867	Plasma	m	out	14	PC 16:0;0-20:2;0	15.65	15.65
232	60-3874	Plasma	f	out	14	PC 16:0;0-20:2;0	3.41	3.41
2	60-3774	Plasma	m	out	18	PC 18:0;0-18:2;0	429.22	429.22
12	60-3781	Plasma	f	out	18	PC 18:0;0-18:2;0	325.25	325.25
22	60-3785	Plasma	m	out	18	PC 18:0;0-18:2;0	466.67	466.67
32	60-3793	Plasma	f	out	18	PC 18:0;0-18:2;0	340.34	340.34
42	60-3809	Plasma	m	out	18	PC 18:0;0-18:2;0	439.57	439.57
52	60-3816	Plasma	f	out	18	PC 18:0;0-18:2;0	354.25	354.25
62	60-3823	Plasma	m	out	14	PC 18:0;0-18:2;0	414.59	414.59
72	60-3832	Plasma	f	out	14	PC 18:0;0-18:2;0	206.79	206.79
82	60-3843	Plasma	m	in	14	PC 18:0;0-18:2;0	266.79	266.79
92	60-3844	Plasma	m	in	14	PC 18:0;0-18:2;0	286.83	286.83
102	60-3845	Plasma	m	in	14	PC 18:0;0-18:2;0	261.73	261.73
112	60-3846	Plasma	f	in	14	PC 18:0;0-18:2;0	170.62	170.62
122	60-3847	Plasma	f	in	14	PC 18:0;0-18:2;0	180.35	180.35
132	60-3848	Plasma	f	in	14	PC 18:0;0-18:2;0	209.13	209.13
142	60-3861	Plasma	m	in	18	PC 18:0;0-18:2;0	325.99	325.99
152	60-3862	Plasma	m	in	18	PC 18:0;0-18:2;0	320.95	320.95
162	60-3863	Plasma	m	in	18	PC 18:0;0-18:2;0	315.05	315.05
172	60-3864	Plasma	f	in	18	PC 18:0;0-18:2;0	199.65	199.65
182	60-3865	Plasma	f	in	18	PC 18:0;0-18:2;0	304.35	304.35
192	60-3866	Plasma	f	in	18	PC 18:0;0-18:2;0	216.22	216.22
202	60-3880	Plasma	m	out	14	PC 18:0;0-18:2;0	360.42	360.42
212	60-3891	Plasma	f	out	14	PC 18:0;0-18:2;0	321.45	321.45
222	60-3867	Plasma	m	out	14	PC 18:0;0-18:2;0	316.71	316.71
232	60-3874	Plasma	f	out	14	PC 18:0;0-18:2;0	224	224
2	60-3774	Plasma	m	out	18	PC 18:1;0-18:1;0	20.52	20.52
12	60-3781	Plasma	f	out	18	PC 18:1;0-18:1;0	11.26	11.26
22	60-3785	Plasma	m	out	18	PC 18:1;0-18:1;0	19.06	19.06
32	60-3793	Plasma	f	out	18	PC 18:1;0-18:1;0	17.99	17.99
42	60-3809	Plasma	m	out	18	PC 18:1;0-18:1;0	19.62	19.62
52	60-3816	Plasma	f	out	18	PC 18:1;0-18:1;0	13.28	13.28
62	60-3823	Plasma	m	out	14	PC 18:1;0-18:1;0	43.77	43.77
72	60-3832	Plasma	f	out	14	PC 18:1;0-18:1;0	26.37	26.37
82	60-3843	Plasma	m	in	14	PC 18:1;0-18:1;0	24.89	24.89
92	60-3844	Plasma	m	in	14	PC 18:1;0-18:1;0	20.47	20.47
102	60-3845	Plasma	m	in	14	PC 18:1;0-18:1;0	22.67	22.67
112	60-3846	Plasma	f	in	14	PC 18:1;0-18:1;0	14.56	14.56
122	60-3847	Plasma	f	in	14	PC 18:1;0-18:1;0	13.89	13.89
132	60-3848	Plasma	f	in	14	PC 18:1;0-18:1;0	12.58	12.58
142	60-3861	Plasma	m	in	18	PC 18:1;0-18:1;0	16.26	16.26
152	60-3862	Plasma	m	in	18	PC 18:1;0-18:1;0	16.2	16.2
162	60-3863	Plasma	m	in	18	PC 18:1;0-18:1;0	13.71	13.71
172	60-3864	Plasma	f	in	18	PC 18:1;0-18:1;0	10.19	10.19
182	60-3865	Plasma	f	in	18	PC 18:1;0-18:1;0	9.35	9.35
192	60-3866	Plasma	f	in	18	PC 18:1;0-18:1;0	7.73	7.73
202	60-3880	Plasma	m	out	14	PC 18:1;0-18:1;0	28.19	28.19
212	60-3891	Plasma	f	out	14	PC 18:1;0-18:1;0	15.84	15.84
222	60-3867	Plasma	m	out	14	PC 18:1;0-18:1;0	35.16	35.16
232	60-3874	Plasma	f	out	14	PC 18:1;0-18:1;0	13.65	13.65
2	60-3774	Plasma	m	out	18	PC 16:0;0-20:3;0	57.3	57.3
12	60-3781	Plasma	f	out	18	PC 16:0;0-20:3;0	23.87	23.87
22	60-3785	Plasma	m	out	18	PC 16:0;0-20:3;0	62.7	62.7
32	60-3793	Plasma	f	out	18	PC 16:0;0-20:3;0	31.45	31.45
42	60-3809	Plasma	m	out	18	PC 16:0;0-20:3;0	54.14	54.14
52	60-3816	Plasma	f	out	18	PC 16:0;0-20:3;0	26.3	26.3
62	60-3823	Plasma	m	out	14	PC 16:0;0-20:3;0	101.93	101.93
72	60-3832	Plasma	f	out	14	PC 16:0;0-20:3;0	36.36	36.36
82	60-3843	Plasma	m	in	14	PC 16:0;0-20:3;0	45.83	45.83
92	60-3844	Plasma	m	in	14	PC 16:0;0-20:3;0	39.77	39.77
102	60-3845	Plasma	m	in	14	PC 16:0;0-20:3;0	38.18	38.18
112	60-3846	Plasma	f	in	14	PC 16:0;0-20:3;0	16.27	16.27
122	60-3847	Plasma	f	in	14	PC 16:0;0-20:3;0	15.37	15.37
132	60-3848	Plasma	f	in	14	PC 16:0;0-20:3;0	14.19	14.19
142	60-3861	Plasma	m	in	18	PC 16:0;0-20:3;0	50.09	50.09
152	60-3862	Plasma	m	in	18	PC 16:0;0-20:3;0	55.6	55.6
162	60-3863	Plasma	m	in	18	PC 16:0;0-20:3;0	46.62	46.62
172	60-3864	Plasma	f	in	18	PC 16:0;0-20:3;0	17.33	17.33
182	60-3865	Plasma	f	in	18	PC 16:0;0-20:3;0	15.99	15.99
192	60-3866	Plasma	f	in	18	PC 16:0;0-20:3;0	12.5	12.5
202	60-3880	Plasma	m	out	14	PC 16:0;0-20:3;0	73.53	73.53
212	60-3891	Plasma	f	out	14	PC 16:0;0-20:3;0	45.8	45.8
222	60-3867	Plasma	m	out	14	PC 16:0;0-20:3;0	87.4	87.4
232	60-3874	Plasma	f	out	14	PC 16:0;0-20:3;0	18.61	18.61
22	60-3785	Plasma	m	out	18	PC 18:0;0-18:3;0	1.59	1.59
32	60-3793	Plasma	f	out	18	PC 18:0;0-18:3;0	1.01	1.01
92	60-3844	Plasma	m	in	14	PC 18:0;0-18:3;0	1.16	1.16
142	60-3861	Plasma	m	in	18	PC 18:0;0-18:3;0	1.18	1.18
152	60-3862	Plasma	m	in	18	PC 18:0;0-18:3;0	1.07	1.07
172	60-3864	Plasma	f	in	18	PC 18:0;0-18:3;0	1.08	1.08
182	60-3865	Plasma	f	in	18	PC 18:0;0-18:3;0	1.24	1.24
2	60-3774	Plasma	m	out	18	PC 18:1;0-18:2;0	129.24	129.24
12	60-3781	Plasma	f	out	18	PC 18:1;0-18:2;0	66.6	66.6
22	60-3785	Plasma	m	out	18	PC 18:1;0-18:2;0	121.42	121.42
32	60-3793	Plasma	f	out	18	PC 18:1;0-18:2;0	91.63	91.63
42	60-3809	Plasma	m	out	18	PC 18:1;0-18:2;0	115.21	115.21
52	60-3816	Plasma	f	out	18	PC 18:1;0-18:2;0	90.64	90.64
62	60-3823	Plasma	m	out	14	PC 18:1;0-18:2;0	140.33	140.33
72	60-3832	Plasma	f	out	14	PC 18:1;0-18:2;0	93.65	93.65
82	60-3843	Plasma	m	in	14	PC 18:1;0-18:2;0	87.49	87.49
92	60-3844	Plasma	m	in	14	PC 18:1;0-18:2;0	72.89	72.89
102	60-3845	Plasma	m	in	14	PC 18:1;0-18:2;0	78.74	78.74
112	60-3846	Plasma	f	in	14	PC 18:1;0-18:2;0	49.66	49.66
122	60-3847	Plasma	f	in	14	PC 18:1;0-18:2;0	40.83	40.83
132	60-3848	Plasma	f	in	14	PC 18:1;0-18:2;0	48.28	48.28
142	60-3861	Plasma	m	in	18	PC 18:1;0-18:2;0	93.55	93.55
152	60-3862	Plasma	m	in	18	PC 18:1;0-18:2;0	83.99	83.99
162	60-3863	Plasma	m	in	18	PC 18:1;0-18:2;0	83.78	83.78
172	60-3864	Plasma	f	in	18	PC 18:1;0-18:2;0	45.67	45.67
182	60-3865	Plasma	f	in	18	PC 18:1;0-18:2;0	59.9	59.9
192	60-3866	Plasma	f	in	18	PC 18:1;0-18:2;0	36.96	36.96
202	60-3880	Plasma	m	out	14	PC 18:1;0-18:2;0	99.8	99.8
212	60-3891	Plasma	f	out	14	PC 18:1;0-18:2;0	68.24	68.24
222	60-3867	Plasma	m	out	14	PC 18:1;0-18:2;0	122.27	122.27
232	60-3874	Plasma	f	out	14	PC 18:1;0-18:2;0	48.28	48.28
2	60-3774	Plasma	m	out	18	PC 16:0;0-20:4;0	270.86	270.86
12	60-3781	Plasma	f	out	18	PC 16:0;0-20:4;0	146.92	146.92
22	60-3785	Plasma	m	out	18	PC 16:0;0-20:4;0	306.93	306.93
32	60-3793	Plasma	f	out	18	PC 16:0;0-20:4;0	166.16	166.16
42	60-3809	Plasma	m	out	18	PC 16:0;0-20:4;0	283.61	283.61
52	60-3816	Plasma	f	out	18	PC 16:0;0-20:4;0	182.74	182.74
62	60-3823	Plasma	m	out	14	PC 16:0;0-20:4;0	451.56	451.56
72	60-3832	Plasma	f	out	14	PC 16:0;0-20:4;0	297.77	297.77
82	60-3843	Plasma	m	in	14	PC 16:0;0-20:4;0	256.51	256.51
92	60-3844	Plasma	m	in	14	PC 16:0;0-20:4;0	291.9	291.9
102	60-3845	Plasma	m	in	14	PC 16:0;0-20:4;0	264.14	264.14
112	60-3846	Plasma	f	in	14	PC 16:0;0-20:4;0	138.54	138.54
122	60-3847	Plasma	f	in	14	PC 16:0;0-20:4;0	165.98	165.98
132	60-3848	Plasma	f	in	14	PC 16:0;0-20:4;0	144.82	144.82
142	60-3861	Plasma	m	in	18	PC 16:0;0-20:4;0	221.56	221.56
152	60-3862	Plasma	m	in	18	PC 16:0;0-20:4;0	237.22	237.22
162	60-3863	Plasma	m	in	18	PC 16:0;0-20:4;0	223.67	223.67
172	60-3864	Plasma	f	in	18	PC 16:0;0-20:4;0	123.86	123.86
182	60-3865	Plasma	f	in	18	PC 16:0;0-20:4;0	135.6	135.6
192	60-3866	Plasma	f	in	18	PC 16:0;0-20:4;0	93.67	93.67
202	60-3880	Plasma	m	out	14	PC 16:0;0-20:4;0	433.91	433.91
212	60-3891	Plasma	f	out	14	PC 16:0;0-20:4;0	280.17	280.17
222	60-3867	Plasma	m	out	14	PC 16:0;0-20:4;0	347.54	347.54
232	60-3874	Plasma	f	out	14	PC 16:0;0-20:4;0	156.56	156.56
22	60-3785	Plasma	m	out	18	PC 16:1;0-20:3;0	1.3	1.3
42	60-3809	Plasma	m	out	18	PC 16:1;0-20:3;0	1.25	1.25
62	60-3823	Plasma	m	out	14	PC 16:1;0-20:3;0	3.89	3.89
82	60-3843	Plasma	m	in	14	PC 16:1;0-20:3;0	2.11	2.11
92	60-3844	Plasma	m	in	14	PC 16:1;0-20:3;0	1.14	1.14
102	60-3845	Plasma	m	in	14	PC 16:1;0-20:3;0	1.37	1.37
142	60-3861	Plasma	m	in	18	PC 16:1;0-20:3;0	1.74	1.74
152	60-3862	Plasma	m	in	18	PC 16:1;0-20:3;0	1.61	1.61
202	60-3880	Plasma	m	out	14	PC 16:1;0-20:3;0	2.32	2.32
222	60-3867	Plasma	m	out	14	PC 16:1;0-20:3;0	1.79	1.79
2	60-3774	Plasma	m	out	18	PC 18:1;0-18:3;0	1.46	1.46
12	60-3781	Plasma	f	out	18	PC 18:1;0-18:3;0	1.38	1.38
22	60-3785	Plasma	m	out	18	PC 18:1;0-18:3;0	3.18	3.18
32	60-3793	Plasma	f	out	18	PC 18:1;0-18:3;0	1.73	1.73
42	60-3809	Plasma	m	out	18	PC 18:1;0-18:3;0	2.54	2.54
52	60-3816	Plasma	f	out	18	PC 18:1;0-18:3;0	1.82	1.82
62	60-3823	Plasma	m	out	14	PC 18:1;0-18:3;0	1.86	1.86
72	60-3832	Plasma	f	out	14	PC 18:1;0-18:3;0	1.64	1.64
82	60-3843	Plasma	m	in	14	PC 18:1;0-18:3;0	1.81	1.81
92	60-3844	Plasma	m	in	14	PC 18:1;0-18:3;0	1.85	1.85
102	60-3845	Plasma	m	in	14	PC 18:1;0-18:3;0	1.26	1.26
142	60-3861	Plasma	m	in	18	PC 18:1;0-18:3;0	3.58	3.58
152	60-3862	Plasma	m	in	18	PC 18:1;0-18:3;0	3.63	3.63
162	60-3863	Plasma	m	in	18	PC 18:1;0-18:3;0	3.11	3.11
172	60-3864	Plasma	f	in	18	PC 18:1;0-18:3;0	1.61	1.61
182	60-3865	Plasma	f	in	18	PC 18:1;0-18:3;0	1.35	1.35
2	60-3774	Plasma	m	out	18	PC 18:2;0-18:2;0	96.39	96.39
12	60-3781	Plasma	f	out	18	PC 18:2;0-18:2;0	50.35	50.35
22	60-3785	Plasma	m	out	18	PC 18:2;0-18:2;0	93.63	93.63
32	60-3793	Plasma	f	out	18	PC 18:2;0-18:2;0	53.62	53.62
42	60-3809	Plasma	m	out	18	PC 18:2;0-18:2;0	74.81	74.81
52	60-3816	Plasma	f	out	18	PC 18:2;0-18:2;0	64.16	64.16
62	60-3823	Plasma	m	out	14	PC 18:2;0-18:2;0	66.02	66.02
72	60-3832	Plasma	f	out	14	PC 18:2;0-18:2;0	46.35	46.35
82	60-3843	Plasma	m	in	14	PC 18:2;0-18:2;0	49.71	49.71
92	60-3844	Plasma	m	in	14	PC 18:2;0-18:2;0	44.77	44.77
102	60-3845	Plasma	m	in	14	PC 18:2;0-18:2;0	46.21	46.21
112	60-3846	Plasma	f	in	14	PC 18:2;0-18:2;0	22.13	22.13
122	60-3847	Plasma	f	in	14	PC 18:2;0-18:2;0	21.79	21.79
132	60-3848	Plasma	f	in	14	PC 18:2;0-18:2;0	28.05	28.05
142	60-3861	Plasma	m	in	18	PC 18:2;0-18:2;0	58.02	58.02
152	60-3862	Plasma	m	in	18	PC 18:2;0-18:2;0	53.22	53.22
162	60-3863	Plasma	m	in	18	PC 18:2;0-18:2;0	51.54	51.54
172	60-3864	Plasma	f	in	18	PC 18:2;0-18:2;0	25.75	25.75
182	60-3865	Plasma	f	in	18	PC 18:2;0-18:2;0	40.45	40.45
192	60-3866	Plasma	f	in	18	PC 18:2;0-18:2;0	25.57	25.57
202	60-3880	Plasma	m	out	14	PC 18:2;0-18:2;0	49.59	49.59
212	60-3891	Plasma	f	out	14	PC 18:2;0-18:2;0	45.66	45.66
222	60-3867	Plasma	m	out	14	PC 18:2;0-18:2;0	54.28	54.28
232	60-3874	Plasma	f	out	14	PC 18:2;0-18:2;0	20.83	20.83
2	60-3774	Plasma	m	out	18	PC 16:0;0-20:5;0	1.94	1.94
12	60-3781	Plasma	f	out	18	PC 16:0;0-20:5;0	1.89	1.89
22	60-3785	Plasma	m	out	18	PC 16:0;0-20:5;0	2.1	2.1
32	60-3793	Plasma	f	out	18	PC 16:0;0-20:5;0	2.1	2.1
42	60-3809	Plasma	m	out	18	PC 16:0;0-20:5;0	2.07	2.07
52	60-3816	Plasma	f	out	18	PC 16:0;0-20:5;0	1.47	1.47
62	60-3823	Plasma	m	out	14	PC 16:0;0-20:5;0	3.71	3.71
72	60-3832	Plasma	f	out	14	PC 16:0;0-20:5;0	1.42	1.42
142	60-3861	Plasma	m	in	18	PC 16:0;0-20:5;0	2.33	2.33
152	60-3862	Plasma	m	in	18	PC 16:0;0-20:5;0	2.77	2.77
162	60-3863	Plasma	m	in	18	PC 16:0;0-20:5;0	2	2
172	60-3864	Plasma	f	in	18	PC 16:0;0-20:5;0	1.86	1.86
182	60-3865	Plasma	f	in	18	PC 16:0;0-20:5;0	1.78	1.78
192	60-3866	Plasma	f	in	18	PC 16:0;0-20:5;0	1.88	1.88
222	60-3867	Plasma	m	out	14	PC 16:0;0-20:5;0	2.8	2.8
2	60-3774	Plasma	m	out	18	PC 16:1;0-20:4;0	2.99	2.99
12	60-3781	Plasma	f	out	18	PC 16:1;0-20:4;0	1.16	1.16
22	60-3785	Plasma	m	out	18	PC 16:1;0-20:4;0	3.35	3.35
32	60-3793	Plasma	f	out	18	PC 16:1;0-20:4;0	1.8	1.8
42	60-3809	Plasma	m	out	18	PC 16:1;0-20:4;0	3.45	3.45
52	60-3816	Plasma	f	out	18	PC 16:1;0-20:4;0	1.76	1.76
62	60-3823	Plasma	m	out	14	PC 16:1;0-20:4;0	8.14	8.14
72	60-3832	Plasma	f	out	14	PC 16:1;0-20:4;0	3.66	3.66
82	60-3843	Plasma	m	in	14	PC 16:1;0-20:4;0	7.54	7.54
92	60-3844	Plasma	m	in	14	PC 16:1;0-20:4;0	6.19	6.19
102	60-3845	Plasma	m	in	14	PC 16:1;0-20:4;0	6.56	6.56
112	60-3846	Plasma	f	in	14	PC 16:1;0-20:4;0	2.58	2.58
122	60-3847	Plasma	f	in	14	PC 16:1;0-20:4;0	4.31	4.31
132	60-3848	Plasma	f	in	14	PC 16:1;0-20:4;0	2.44	2.44
142	60-3861	Plasma	m	in	18	PC 16:1;0-20:4;0	3.58	3.58
152	60-3862	Plasma	m	in	18	PC 16:1;0-20:4;0	3.2	3.2
162	60-3863	Plasma	m	in	18	PC 16:1;0-20:4;0	3.05	3.05
172	60-3864	Plasma	f	in	18	PC 16:1;0-20:4;0	2.19	2.19
182	60-3865	Plasma	f	in	18	PC 16:1;0-20:4;0	1.07	1.07
202	60-3880	Plasma	m	out	14	PC 16:1;0-20:4;0	8.13	8.13
212	60-3891	Plasma	f	out	14	PC 16:1;0-20:4;0	3.52	3.52
222	60-3867	Plasma	m	out	14	PC 16:1;0-20:4;0	6.18	6.18
232	60-3874	Plasma	f	out	14	PC 16:1;0-20:4;0	3.32	3.32
2	60-3774	Plasma	m	out	18	PC 18:2;0-18:3;0	5.61	5.61
12	60-3781	Plasma	f	out	18	PC 18:2;0-18:3;0	2.73	2.73
22	60-3785	Plasma	m	out	18	PC 18:2;0-18:3;0	6.41	6.41
32	60-3793	Plasma	f	out	18	PC 18:2;0-18:3;0	4.28	4.28
42	60-3809	Plasma	m	out	18	PC 18:2;0-18:3;0	4.94	4.94
52	60-3816	Plasma	f	out	18	PC 18:2;0-18:3;0	3.69	3.69
62	60-3823	Plasma	m	out	14	PC 18:2;0-18:3;0	2.36	2.36
72	60-3832	Plasma	f	out	14	PC 18:2;0-18:3;0	1.6	1.6
82	60-3843	Plasma	m	in	14	PC 18:2;0-18:3;0	2.83	2.83
92	60-3844	Plasma	m	in	14	PC 18:2;0-18:3;0	3.14	3.14
102	60-3845	Plasma	m	in	14	PC 18:2;0-18:3;0	2.39	2.39
112	60-3846	Plasma	f	in	14	PC 18:2;0-18:3;0	1.78	1.78
132	60-3848	Plasma	f	in	14	PC 18:2;0-18:3;0	1.6	1.6
142	60-3861	Plasma	m	in	18	PC 18:2;0-18:3;0	5.89	5.89
152	60-3862	Plasma	m	in	18	PC 18:2;0-18:3;0	6.16	6.16
162	60-3863	Plasma	m	in	18	PC 18:2;0-18:3;0	5.94	5.94
172	60-3864	Plasma	f	in	18	PC 18:2;0-18:3;0	2.94	2.94
182	60-3865	Plasma	f	in	18	PC 18:2;0-18:3;0	3.34	3.34
192	60-3866	Plasma	f	in	18	PC 18:2;0-18:3;0	3.03	3.03
202	60-3880	Plasma	m	out	14	PC 18:2;0-18:3;0	1.86	1.86
212	60-3891	Plasma	f	out	14	PC 18:2;0-18:3;0	3.72	3.72
2	60-3774	Plasma	m	out	18	PC 18:2;0-19:0;0	20.38	20.38
12	60-3781	Plasma	f	out	18	PC 18:2;0-19:0;0	8.66	8.66
22	60-3785	Plasma	m	out	18	PC 18:2;0-19:0;0	24.54	24.54
32	60-3793	Plasma	f	out	18	PC 18:2;0-19:0;0	12.1	12.1
42	60-3809	Plasma	m	out	18	PC 18:2;0-19:0;0	12.02	12.02
52	60-3816	Plasma	f	out	18	PC 18:2;0-19:0;0	12.17	12.17
62	60-3823	Plasma	m	out	14	PC 18:2;0-19:0;0	16.35	16.35
72	60-3832	Plasma	f	out	14	PC 18:2;0-19:0;0	7.3	7.3
82	60-3843	Plasma	m	in	14	PC 18:2;0-19:0;0	9.53	9.53
92	60-3844	Plasma	m	in	14	PC 18:2;0-19:0;0	9.9	9.9
102	60-3845	Plasma	m	in	14	PC 18:2;0-19:0;0	9.44	9.44
112	60-3846	Plasma	f	in	14	PC 18:2;0-19:0;0	3.88	3.88
122	60-3847	Plasma	f	in	14	PC 18:2;0-19:0;0	3.28	3.28
132	60-3848	Plasma	f	in	14	PC 18:2;0-19:0;0	3.66	3.66
142	60-3861	Plasma	m	in	18	PC 18:2;0-19:0;0	9.04	9.04
152	60-3862	Plasma	m	in	18	PC 18:2;0-19:0;0	8.12	8.12
162	60-3863	Plasma	m	in	18	PC 18:2;0-19:0;0	9.23	9.23
172	60-3864	Plasma	f	in	18	PC 18:2;0-19:0;0	2.73	2.73
182	60-3865	Plasma	f	in	18	PC 18:2;0-19:0;0	4.53	4.53
192	60-3866	Plasma	f	in	18	PC 18:2;0-19:0;0	2.92	2.92
202	60-3880	Plasma	m	out	14	PC 18:2;0-19:0;0	13.25	13.25
212	60-3891	Plasma	f	out	14	PC 18:2;0-19:0;0	8.56	8.56
222	60-3867	Plasma	m	out	14	PC 18:2;0-19:0;0	14.92	14.92
232	60-3874	Plasma	f	out	14	PC 18:2;0-19:0;0	5.29	5.29
2	60-3774	Plasma	m	out	18	PC 17:0;0-20:3;0	1.4	1.4
12	60-3781	Plasma	f	out	18	PC 17:0;0-20:3;0	2.48	2.48
22	60-3785	Plasma	m	out	18	PC 17:0;0-20:3;0	2.05	2.05
32	60-3793	Plasma	f	out	18	PC 17:0;0-20:3;0	1.01	1.01
42	60-3809	Plasma	m	out	18	PC 17:0;0-20:3;0	1.37	1.37
62	60-3823	Plasma	m	out	14	PC 17:0;0-20:3;0	3.41	3.41
72	60-3832	Plasma	f	out	14	PC 17:0;0-20:3;0	1.13	1.13
92	60-3844	Plasma	m	in	14	PC 17:0;0-20:3;0	2.52	2.52
102	60-3845	Plasma	m	in	14	PC 17:0;0-20:3;0	3.23	3.23
112	60-3846	Plasma	f	in	14	PC 17:0;0-20:3;0	1.91	1.91
122	60-3847	Plasma	f	in	14	PC 17:0;0-20:3;0	1.4	1.4
142	60-3861	Plasma	m	in	18	PC 17:0;0-20:3;0	3.93	3.93
152	60-3862	Plasma	m	in	18	PC 17:0;0-20:3;0	2.49	2.49
162	60-3863	Plasma	m	in	18	PC 17:0;0-20:3;0	3.4	3.4
172	60-3864	Plasma	f	in	18	PC 17:0;0-20:3;0	1.39	1.39
202	60-3880	Plasma	m	out	14	PC 17:0;0-20:3;0	2.72	2.72
212	60-3891	Plasma	f	out	14	PC 17:0;0-20:3;0	3.37	3.37
222	60-3867	Plasma	m	out	14	PC 17:0;0-20:3;0	2.67	2.67
232	60-3874	Plasma	f	out	14	PC 17:0;0-20:3;0	1.73	1.73
2	60-3774	Plasma	m	out	18	PC 18:2;0-19:1;0	2.53	2.53
22	60-3785	Plasma	m	out	18	PC 18:2;0-19:1;0	2.45	2.45
32	60-3793	Plasma	f	out	18	PC 18:2;0-19:1;0	2.36	2.36
42	60-3809	Plasma	m	out	18	PC 18:2;0-19:1;0	2.62	2.62
52	60-3816	Plasma	f	out	18	PC 18:2;0-19:1;0	1.82	1.82
62	60-3823	Plasma	m	out	14	PC 18:2;0-19:1;0	2.96	2.96
72	60-3832	Plasma	f	out	14	PC 18:2;0-19:1;0	1.65	1.65
202	60-3880	Plasma	m	out	14	PC 18:2;0-19:1;0	2.23	2.23
222	60-3867	Plasma	m	out	14	PC 18:2;0-19:1;0	2.84	2.84
2	60-3774	Plasma	m	out	18	PC 17:0;0-20:4;0	14.65	14.65
12	60-3781	Plasma	f	out	18	PC 17:0;0-20:4;0	14.82	14.82
22	60-3785	Plasma	m	out	18	PC 17:0;0-20:4;0	21.12	21.12
32	60-3793	Plasma	f	out	18	PC 17:0;0-20:4;0	13.19	13.19
42	60-3809	Plasma	m	out	18	PC 17:0;0-20:4;0	19.03	19.03
52	60-3816	Plasma	f	out	18	PC 17:0;0-20:4;0	14.93	14.93
62	60-3823	Plasma	m	out	14	PC 17:0;0-20:4;0	22.23	22.23
72	60-3832	Plasma	f	out	14	PC 17:0;0-20:4;0	14.93	14.93
82	60-3843	Plasma	m	in	14	PC 17:0;0-20:4;0	12.59	12.59
92	60-3844	Plasma	m	in	14	PC 17:0;0-20:4;0	14.67	14.67
102	60-3845	Plasma	m	in	14	PC 17:0;0-20:4;0	12.84	12.84
112	60-3846	Plasma	f	in	14	PC 17:0;0-20:4;0	9.25	9.25
122	60-3847	Plasma	f	in	14	PC 17:0;0-20:4;0	12.02	12.02
132	60-3848	Plasma	f	in	14	PC 17:0;0-20:4;0	10.5	10.5
142	60-3861	Plasma	m	in	18	PC 17:0;0-20:4;0	12.29	12.29
152	60-3862	Plasma	m	in	18	PC 17:0;0-20:4;0	11.06	11.06
162	60-3863	Plasma	m	in	18	PC 17:0;0-20:4;0	13.27	13.27
172	60-3864	Plasma	f	in	18	PC 17:0;0-20:4;0	9.53	9.53
182	60-3865	Plasma	f	in	18	PC 17:0;0-20:4;0	12.46	12.46
192	60-3866	Plasma	f	in	18	PC 17:0;0-20:4;0	9.38	9.38
202	60-3880	Plasma	m	out	14	PC 17:0;0-20:4;0	24.94	24.94
212	60-3891	Plasma	f	out	14	PC 17:0;0-20:4;0	17.03	17.03
222	60-3867	Plasma	m	out	14	PC 17:0;0-20:4;0	18.48	18.48
232	60-3874	Plasma	f	out	14	PC 17:0;0-20:4;0	14.82	14.82
22	60-3785	Plasma	m	out	18	PC 17:1;0-20:4;0	4.42	4.42
52	60-3816	Plasma	f	out	18	PC 17:1;0-20:4;0	3.24	3.24
72	60-3832	Plasma	f	out	14	PC 17:1;0-20:4;0	4.88	4.88
82	60-3843	Plasma	m	in	14	PC 17:1;0-20:4;0	4.36	4.36
202	60-3880	Plasma	m	out	14	PC 17:1;0-20:4;0	7.63	7.63
62	60-3823	Plasma	m	out	14	PC 18:0;0-20:1;0	1	1
2	60-3774	Plasma	m	out	18	PC 18:0;0-20:2;0	2.6	2.6
12	60-3781	Plasma	f	out	18	PC 18:0;0-20:2;0	2.4	2.4
22	60-3785	Plasma	m	out	18	PC 18:0;0-20:2;0	2.98	2.98
32	60-3793	Plasma	f	out	18	PC 18:0;0-20:2;0	2.68	2.68
42	60-3809	Plasma	m	out	18	PC 18:0;0-20:2;0	3.62	3.62
52	60-3816	Plasma	f	out	18	PC 18:0;0-20:2;0	1.91	1.91
62	60-3823	Plasma	m	out	14	PC 18:0;0-20:2;0	5.53	5.53
72	60-3832	Plasma	f	out	14	PC 18:0;0-20:2;0	2.34	2.34
82	60-3843	Plasma	m	in	14	PC 18:0;0-20:2;0	1.44	1.44
92	60-3844	Plasma	m	in	14	PC 18:0;0-20:2;0	1.63	1.63
102	60-3845	Plasma	m	in	14	PC 18:0;0-20:2;0	1.41	1.41
122	60-3847	Plasma	f	in	14	PC 18:0;0-20:2;0	1.16	1.16
142	60-3861	Plasma	m	in	18	PC 18:0;0-20:2;0	1.88	1.88
152	60-3862	Plasma	m	in	18	PC 18:0;0-20:2;0	1.9	1.9
162	60-3863	Plasma	m	in	18	PC 18:0;0-20:2;0	2	2
172	60-3864	Plasma	f	in	18	PC 18:0;0-20:2;0	2.12	2.12
182	60-3865	Plasma	f	in	18	PC 18:0;0-20:2;0	1.14	1.14
192	60-3866	Plasma	f	in	18	PC 18:0;0-20:2;0	2.07	2.07
202	60-3880	Plasma	m	out	14	PC 18:0;0-20:2;0	3.26	3.26
212	60-3891	Plasma	f	out	14	PC 18:0;0-20:2;0	2.42	2.42
222	60-3867	Plasma	m	out	14	PC 18:0;0-20:2;0	5.23	5.23
232	60-3874	Plasma	f	out	14	PC 18:0;0-20:2;0	2.12	2.12
2	60-3774	Plasma	m	out	18	PC 18:1;0-20:1;0	1.24	1.24
22	60-3785	Plasma	m	out	18	PC 18:1;0-20:1;0	1.3	1.3
62	60-3823	Plasma	m	out	14	PC 18:1;0-20:1;0	2.72	2.72
72	60-3832	Plasma	f	out	14	PC 18:1;0-20:1;0	1.15	1.15
82	60-3843	Plasma	m	in	14	PC 18:1;0-20:1;0	1.19	1.19
102	60-3845	Plasma	m	in	14	PC 18:1;0-20:1;0	1.06	1.06
202	60-3880	Plasma	m	out	14	PC 18:1;0-20:1;0	1.55	1.55
222	60-3867	Plasma	m	out	14	PC 18:1;0-20:1;0	2.25	2.25
2	60-3774	Plasma	m	out	18	PC 18:2;0-20:0;0	6.79	6.79
12	60-3781	Plasma	f	out	18	PC 18:2;0-20:0;0	2.06	2.06
22	60-3785	Plasma	m	out	18	PC 18:2;0-20:0;0	7.8	7.8
32	60-3793	Plasma	f	out	18	PC 18:2;0-20:0;0	3.05	3.05
42	60-3809	Plasma	m	out	18	PC 18:2;0-20:0;0	3.87	3.87
52	60-3816	Plasma	f	out	18	PC 18:2;0-20:0;0	2.71	2.71
62	60-3823	Plasma	m	out	14	PC 18:2;0-20:0;0	5.65	5.65
72	60-3832	Plasma	f	out	14	PC 18:2;0-20:0;0	1.57	1.57
82	60-3843	Plasma	m	in	14	PC 18:2;0-20:0;0	3.06	3.06
92	60-3844	Plasma	m	in	14	PC 18:2;0-20:0;0	3.46	3.46
102	60-3845	Plasma	m	in	14	PC 18:2;0-20:0;0	2.73	2.73
122	60-3847	Plasma	f	in	14	PC 18:2;0-20:0;0	1	1
132	60-3848	Plasma	f	in	14	PC 18:2;0-20:0;0	1.07	1.07
142	60-3861	Plasma	m	in	18	PC 18:2;0-20:0;0	4.16	4.16
152	60-3862	Plasma	m	in	18	PC 18:2;0-20:0;0	4.24	4.24
162	60-3863	Plasma	m	in	18	PC 18:2;0-20:0;0	4.28	4.28
202	60-3880	Plasma	m	out	14	PC 18:2;0-20:0;0	4.18	4.18
212	60-3891	Plasma	f	out	14	PC 18:2;0-20:0;0	2.07	2.07
222	60-3867	Plasma	m	out	14	PC 18:2;0-20:0;0	4.67	4.67
2	60-3774	Plasma	m	out	18	PC 18:0;0-20:3;0	21.54	21.54
12	60-3781	Plasma	f	out	18	PC 18:0;0-20:3;0	16.18	16.18
22	60-3785	Plasma	m	out	18	PC 18:0;0-20:3;0	28.64	28.64
32	60-3793	Plasma	f	out	18	PC 18:0;0-20:3;0	19.29	19.29
42	60-3809	Plasma	m	out	18	PC 18:0;0-20:3;0	28.3	28.3
52	60-3816	Plasma	f	out	18	PC 18:0;0-20:3;0	15.15	15.15
62	60-3823	Plasma	m	out	14	PC 18:0;0-20:3;0	46.87	46.87
72	60-3832	Plasma	f	out	14	PC 18:0;0-20:3;0	15.41	15.41
82	60-3843	Plasma	m	in	14	PC 18:0;0-20:3;0	20.79	20.79
92	60-3844	Plasma	m	in	14	PC 18:0;0-20:3;0	18.8	18.8
102	60-3845	Plasma	m	in	14	PC 18:0;0-20:3;0	16.99	16.99
112	60-3846	Plasma	f	in	14	PC 18:0;0-20:3;0	9.38	9.38
122	60-3847	Plasma	f	in	14	PC 18:0;0-20:3;0	9.35	9.35
132	60-3848	Plasma	f	in	14	PC 18:0;0-20:3;0	8.24	8.24
142	60-3861	Plasma	m	in	18	PC 18:0;0-20:3;0	19.11	19.11
152	60-3862	Plasma	m	in	18	PC 18:0;0-20:3;0	20.57	20.57
162	60-3863	Plasma	m	in	18	PC 18:0;0-20:3;0	18.98	18.98
172	60-3864	Plasma	f	in	18	PC 18:0;0-20:3;0	9.18	9.18
182	60-3865	Plasma	f	in	18	PC 18:0;0-20:3;0	10.9	10.9
192	60-3866	Plasma	f	in	18	PC 18:0;0-20:3;0	9.29	9.29
202	60-3880	Plasma	m	out	14	PC 18:0;0-20:3;0	34.31	34.31
212	60-3891	Plasma	f	out	14	PC 18:0;0-20:3;0	24.58	24.58
222	60-3867	Plasma	m	out	14	PC 18:0;0-20:3;0	34.84	34.84
232	60-3874	Plasma	f	out	14	PC 18:0;0-20:3;0	16.11	16.11
2	60-3774	Plasma	m	out	18	PC 18:1;0-20:2;0	1.84	1.84
22	60-3785	Plasma	m	out	18	PC 18:1;0-20:2;0	1.87	1.87
32	60-3793	Plasma	f	out	18	PC 18:1;0-20:2;0	1.6	1.6
42	60-3809	Plasma	m	out	18	PC 18:1;0-20:2;0	1.87	1.87
52	60-3816	Plasma	f	out	18	PC 18:1;0-20:2;0	1.14	1.14
62	60-3823	Plasma	m	out	14	PC 18:1;0-20:2;0	2.77	2.77
72	60-3832	Plasma	f	out	14	PC 18:1;0-20:2;0	2.28	2.28
92	60-3844	Plasma	m	in	14	PC 18:1;0-20:2;0	1.08	1.08
102	60-3845	Plasma	m	in	14	PC 18:1;0-20:2;0	1.37	1.37
142	60-3861	Plasma	m	in	18	PC 18:1;0-20:2;0	1.55	1.55
152	60-3862	Plasma	m	in	18	PC 18:1;0-20:2;0	1.41	1.41
162	60-3863	Plasma	m	in	18	PC 18:1;0-20:2;0	1.21	1.21
202	60-3880	Plasma	m	out	14	PC 18:1;0-20:2;0	2.12	2.12
222	60-3867	Plasma	m	out	14	PC 18:1;0-20:2;0	3.4	3.4
2	60-3774	Plasma	m	out	18	PC 18:2;0-20:1;0	10.37	10.37
12	60-3781	Plasma	f	out	18	PC 18:2;0-20:1;0	3.03	3.03
22	60-3785	Plasma	m	out	18	PC 18:2;0-20:1;0	10.29	10.29
32	60-3793	Plasma	f	out	18	PC 18:2;0-20:1;0	4.99	4.99
42	60-3809	Plasma	m	out	18	PC 18:2;0-20:1;0	6.61	6.61
52	60-3816	Plasma	f	out	18	PC 18:2;0-20:1;0	4.96	4.96
62	60-3823	Plasma	m	out	14	PC 18:2;0-20:1;0	11.81	11.81
72	60-3832	Plasma	f	out	14	PC 18:2;0-20:1;0	4.56	4.56
82	60-3843	Plasma	m	in	14	PC 18:2;0-20:1;0	6.34	6.34
92	60-3844	Plasma	m	in	14	PC 18:2;0-20:1;0	5.11	5.11
102	60-3845	Plasma	m	in	14	PC 18:2;0-20:1;0	5.02	5.02
112	60-3846	Plasma	f	in	14	PC 18:2;0-20:1;0	1.78	1.78
122	60-3847	Plasma	f	in	14	PC 18:2;0-20:1;0	1.3	1.3
132	60-3848	Plasma	f	in	14	PC 18:2;0-20:1;0	1.71	1.71
142	60-3861	Plasma	m	in	18	PC 18:2;0-20:1;0	7.01	7.01
152	60-3862	Plasma	m	in	18	PC 18:2;0-20:1;0	6.29	6.29
162	60-3863	Plasma	m	in	18	PC 18:2;0-20:1;0	5.35	5.35
172	60-3864	Plasma	f	in	18	PC 18:2;0-20:1;0	1.33	1.33
182	60-3865	Plasma	f	in	18	PC 18:2;0-20:1;0	1.93	1.93
192	60-3866	Plasma	f	in	18	PC 18:2;0-20:1;0	1.49	1.49
202	60-3880	Plasma	m	out	14	PC 18:2;0-20:1;0	7.7	7.7
212	60-3891	Plasma	f	out	14	PC 18:2;0-20:1;0	3.04	3.04
222	60-3867	Plasma	m	out	14	PC 18:2;0-20:1;0	9.23	9.23
232	60-3874	Plasma	f	out	14	PC 18:2;0-20:1;0	1.65	1.65
2	60-3774	Plasma	m	out	18	PC 16:0;0-22:4;0	5.34	5.34
12	60-3781	Plasma	f	out	18	PC 16:0;0-22:4;0	3.8	3.8
22	60-3785	Plasma	m	out	18	PC 16:0;0-22:4;0	5.4	5.4
32	60-3793	Plasma	f	out	18	PC 16:0;0-22:4;0	4.38	4.38
42	60-3809	Plasma	m	out	18	PC 16:0;0-22:4;0	6.06	6.06
52	60-3816	Plasma	f	out	18	PC 16:0;0-22:4;0	4.26	4.26
62	60-3823	Plasma	m	out	14	PC 16:0;0-22:4;0	10.95	10.95
72	60-3832	Plasma	f	out	14	PC 16:0;0-22:4;0	5.99	5.99
82	60-3843	Plasma	m	in	14	PC 16:0;0-22:4;0	6.43	6.43
92	60-3844	Plasma	m	in	14	PC 16:0;0-22:4;0	6.75	6.75
102	60-3845	Plasma	m	in	14	PC 16:0;0-22:4;0	6.75	6.75
112	60-3846	Plasma	f	in	14	PC 16:0;0-22:4;0	4.33	4.33
122	60-3847	Plasma	f	in	14	PC 16:0;0-22:4;0	4.58	4.58
132	60-3848	Plasma	f	in	14	PC 16:0;0-22:4;0	4.12	4.12
142	60-3861	Plasma	m	in	18	PC 16:0;0-22:4;0	5.04	5.04
152	60-3862	Plasma	m	in	18	PC 16:0;0-22:4;0	5.84	5.84
[truncated: 52,670 more rows]

## Sheet: SwissLipidsIDs
swissname	swissid	swissrank	feature
Sterol ester (27:1/14:0)	SLM:000500342	SLM:Molecular_Subspecies	CE 27:1;0-14:0;0
Sterol ester (27:1/15:0)	SLM:000500343	SLM:Molecular_Subspecies	CE 27:1;0-15:0;0
Sterol ester (27:1/16:0)	SLM:000500346	SLM:Molecular_Subspecies	CE 27:1;0-16:0;0
Sterol ester (27:1/16:1)	SLM:000500345	SLM:Molecular_Subspecies	CE 27:1;0-16:1;0
Sterol ester (27:1/17:0)	SLM:000500347	SLM:Molecular_Subspecies	CE 27:1;0-17:0;0
Sterol ester (27:1/18:0)	SLM:000500352	SLM:Molecular_Subspecies	CE 27:1;0-18:0;0
Sterol ester (27:1/18:1)	SLM:000500351	SLM:Molecular_Subspecies	CE 27:1;0-18:1;0
Sterol ester (27:1/18:2)	SLM:000500350	SLM:Molecular_Subspecies	CE 27:1;0-18:2;0
Sterol ester (27:1/18:3)	SLM:000500349	SLM:Molecular_Subspecies	CE 27:1;0-18:3;0
Sterol ester (27:1/20:2)	SLM:000500357	SLM:Molecular_Subspecies	CE 27:1;0-20:2;0
Sterol ester (27:1/20:3)	SLM:000500356	SLM:Molecular_Subspecies	CE 27:1;0-20:3;0
Sterol ester (27:1/20:4)	SLM:000500355	SLM:Molecular_Subspecies	CE 27:1;0-20:4;0
Sterol ester (27:1/20:5)	SLM:000500354	SLM:Molecular_Subspecies	CE 27:1;0-20:5;0
Sterol ester (27:1/21:0)	SLM:000500360	SLM:Molecular_Subspecies	CE 27:1;0-21:0;0
Sterol ester (27:1/22:0)	SLM:000500367	SLM:Molecular_Subspecies	CE 27:1;0-22:0;0
Sterol ester (27:1/22:4)	SLM:000500363	SLM:Molecular_Subspecies	CE 27:1;0-22:4;0
Sterol ester (27:1/22:5)	SLM:000500362	SLM:Molecular_Subspecies	CE 27:1;0-22:5;0
Sterol ester (27:1/22:6)	SLM:000500361	SLM:Molecular_Subspecies	CE 27:1;0-22:6;0
Ceramide (t36:1)	SLM:000391277	SLM:Species	Cer 36:1;3
Ceramide (d40:1)	SLM:000391319	SLM:Species	Cer 40:1;2
Ceramide (d42:1)	SLM:000391346	SLM:Species	Cer 42:1;2
Ceramide (d42:2)	SLM:000391345	SLM:Species	Cer 42:2;2
Diacylglycerol (15:0_16:0)	SLM:000308824	SLM:Molecular_Subspecies	DAG 15:0;0-16:0;0
Diacylglycerol (16:0_16:0)	SLM:000308857	SLM:Molecular_Subspecies	DAG 16:0;0-16:0;0
Diacylglycerol (16:0_16:1)	SLM:000308858	SLM:Molecular_Subspecies	DAG 16:0;0-16:1;0
Diacylglycerol (15:0_18:1)	SLM:000308829	SLM:Molecular_Subspecies	DAG 15:0;0-18:1;0
Diacylglycerol (16:0_18:1)	SLM:000308862	SLM:Molecular_Subspecies	DAG 16:0;0-18:1;0
Diacylglycerol (16:0_18:2)	SLM:000308863	SLM:Molecular_Subspecies	DAG 16:0;0-18:2;0
Diacylglycerol (16:1_18:1)	SLM:000308894	SLM:Molecular_Subspecies	DAG 16:1;0-18:1;0
Diacylglycerol (16:1_18:2)	SLM:000308895	SLM:Molecular_Subspecies	DAG 16:1;0-18:2;0
Diacylglycerol (18:0_18:1)	SLM:000308984	SLM:Molecular_Subspecies	DAG 18:0;0-18:1;0
Diacylglycerol (18:1_18:1)	SLM:000309012	SLM:Molecular_Subspecies	DAG 18:1;0-18:1;0
Diacylglycerol (18:1_18:2)	SLM:000309013	SLM:Molecular_Subspecies	DAG 18:1;0-18:2;0
Diacylglycerol (18:1_18:3)	SLM:000309014	SLM:Molecular_Subspecies	DAG 18:1;0-18:3;0
Diacylglycerol (18:2_18:2)	SLM:000309040	SLM:Molecular_Subspecies	DAG 18:2;0-18:2;0
Diacylglycerol (18:2_18:3)	SLM:000309041	SLM:Molecular_Subspecies	DAG 18:2;0-18:3;0
Diacylglycerol (18:1_20:3)	SLM:000309020	SLM:Molecular_Subspecies	DAG 18:1;0-20:3;0
Diacylglycerol (18:2_20:2)	SLM:000309046	SLM:Molecular_Subspecies	DAG 18:2;0-20:2;0
Diacylglycerol (18:1_20:4)	SLM:000309021	SLM:Molecular_Subspecies	DAG 18:1;0-20:4;0
Diacylglycerol (18:2_20:3)	SLM:000309047	SLM:Molecular_Subspecies	DAG 18:2;0-20:3;0
Hexosyl ceramide (d40:1)	SLM:000390387	SLM:Species	HexCer 40:1;2
Hexosyl ceramide (d42:2)	SLM:000390411	SLM:Species	HexCer 42:2;2
Phosphatidate (16:0_0:0)	SLM:000059759	SLM:Molecular_Subspecies	LPA 16:0;0
Phosphatidylcholine (16:0_0:0)	SLM:000063723	SLM:Molecular_Subspecies	LPC 16:0;0
Phosphatidylcholine (16:1_0:0)	SLM:000063777	SLM:Molecular_Subspecies	LPC 16:1;0
Phosphatidylcholine (18:0_0:0)	SLM:000063933	SLM:Molecular_Subspecies	LPC 18:0;0
Phosphatidylcholine (18:1_0:0)	SLM:000063983	SLM:Molecular_Subspecies	LPC 18:1;0
Phosphatidylcholine (18:2_0:0)	SLM:000064032	SLM:Molecular_Subspecies	LPC 18:2;0
Phosphatidylcholine (18:3_0:0)	SLM:000064080	SLM:Molecular_Subspecies	LPC 18:3;0
Phosphatidylcholine (20:0_0:0)	SLM:000064218	SLM:Molecular_Subspecies	LPC 20:0;0
Phosphatidylcholine (20:1_0:0)	SLM:000064262	SLM:Molecular_Subspecies	LPC 20:1;0
Phosphatidylcholine (20:2_0:0)	SLM:000064305	SLM:Molecular_Subspecies	LPC 20:2;0
Phosphatidylcholine (20:3_0:0)	SLM:000064347	SLM:Molecular_Subspecies	LPC 20:3;0
Phosphatidylcholine (20:4_0:0)	SLM:000064388	SLM:Molecular_Subspecies	LPC 20:4;0
Phosphatidylcholine (22:5_0:0)	SLM:000064680	SLM:Molecular_Subspecies	LPC 22:5;0
Phosphatidylcholine (22:6_0:0)	SLM:000064712	SLM:Molecular_Subspecies	LPC 22:6;0
Phosphatidylethanolamine (16:0_0:0)	SLM:000067687	SLM:Molecular_Subspecies	LPE 16:0;0
Phosphatidylethanolamine (18:0_0:0)	SLM:000067897	SLM:Molecular_Subspecies	LPE 18:0;0
Phosphatidylethanolamine (18:1_0:0)	SLM:000067947	SLM:Molecular_Subspecies	LPE 18:1;0
Phosphatidylethanolamine (18:2_0:0)	SLM:000067996	SLM:Molecular_Subspecies	LPE 18:2;0
Phosphatidylethanolamine (20:2_0:0)	SLM:000068269	SLM:Molecular_Subspecies	LPE 20:2;0
Phosphatidylethanolamine (20:4_0:0)	SLM:000068352	SLM:Molecular_Subspecies	LPE 20:4;0
Phosphatidylinositol (20:4_0:0)	SLM:000074460	SLM:Molecular_Subspecies	LPI 20:4;0
Phosphatidylcholine (14:0_16:0)	SLM:000063559	SLM:Molecular_Subspecies	PC 14:0;0-16:0;0
Phosphatidylcholine (14:0_17:0)	SLM:000063562	SLM:Molecular_Subspecies	PC 14:0;0-17:0;0
Phosphatidylcholine (15:0_16:0)	SLM:000063670	SLM:Molecular_Subspecies	PC 15:0;0-16:0;0
Phosphatidylcholine (15:0_17:0)	SLM:000063673	SLM:Molecular_Subspecies	PC 15:0;0-17:0;0
Phosphatidylcholine (16:0_16:0)	SLM:000063724	SLM:Molecular_Subspecies	PC 16:0;0-16:0;0
Phosphatidylcholine (14:0_18:1)	SLM:000063564	SLM:Molecular_Subspecies	PC 14:0;0-18:1;0
Phosphatidylcholine (16:0_16:1)	SLM:000063725	SLM:Molecular_Subspecies	PC 16:0;0-16:1;0
Phosphatidylcholine (14:0_18:2)	SLM:000063565	SLM:Molecular_Subspecies	PC 14:0;0-18:2;0
Phosphatidylcholine (16:1_16:1)	SLM:000063778	SLM:Molecular_Subspecies	PC 16:1;0-16:1;0
Phosphatidylcholine (15:0_18:1)	SLM:000063675	SLM:Molecular_Subspecies	PC 15:0;0-18:1;0
Phosphatidylcholine (15:0_18:2)	SLM:000063676	SLM:Molecular_Subspecies	PC 15:0;0-18:2;0
Phosphatidylcholine (16:0_18:0)	SLM:000063728	SLM:Molecular_Subspecies	PC 16:0;0-18:0;0
Phosphatidylcholine (16:0_18:1)	SLM:000063729	SLM:Molecular_Subspecies	PC 16:0;0-18:1;0
Phosphatidylcholine (16:1_18:0)	SLM:000063781	SLM:Molecular_Subspecies	PC 16:1;0-18:0;0
Phosphatidylcholine (16:0_18:2)	SLM:000063730	SLM:Molecular_Subspecies	PC 16:0;0-18:2;0
Phosphatidylcholine (16:1_18:1)	SLM:000063782	SLM:Molecular_Subspecies	PC 16:1;0-18:1;0
Phosphatidylcholine (16:0_18:3)	SLM:000063731	SLM:Molecular_Subspecies	PC 16:0;0-18:3;0
Phosphatidylcholine (16:1_18:2)	SLM:000063783	SLM:Molecular_Subspecies	PC 16:1;0-18:2;0
Phosphatidylcholine (17:0_18:1)	SLM:000063885	SLM:Molecular_Subspecies	PC 17:0;0-18:1;0
Phosphatidylcholine (17:0_18:2)	SLM:000063886	SLM:Molecular_Subspecies	PC 17:0;0-18:2;0
Phosphatidylcholine (15:0_20:4)	SLM:000063684	SLM:Molecular_Subspecies	PC 15:0;0-20:4;0
Phosphatidylcholine (18:0_18:0)	SLM:000063934	SLM:Molecular_Subspecies	PC 18:0;0-18:0;0
Phosphatidylcholine (16:0_20:1)	SLM:000063735	SLM:Molecular_Subspecies	PC 16:0;0-20:1;0
Phosphatidylcholine (18:0_18:1)	SLM:000063935	SLM:Molecular_Subspecies	PC 18:0;0-18:1;0
Phosphatidylcholine (16:0_20:2)	SLM:000063736	SLM:Molecular_Subspecies	PC 16:0;0-20:2;0
Phosphatidylcholine (18:0_18:2)	SLM:000063936	SLM:Molecular_Subspecies	PC 18:0;0-18:2;0
Phosphatidylcholine (18:1_18:1)	SLM:000063984	SLM:Molecular_Subspecies	PC 18:1;0-18:1;0
Phosphatidylcholine (16:0_20:3)	SLM:000063737	SLM:Molecular_Subspecies	PC 16:0;0-20:3;0
Phosphatidylcholine (18:0_18:3)	SLM:000063937	SLM:Molecular_Subspecies	PC 18:0;0-18:3;0
Phosphatidylcholine (18:1_18:2)	SLM:000063985	SLM:Molecular_Subspecies	PC 18:1;0-18:2;0
Phosphatidylcholine (16:0_20:4)	SLM:000063738	SLM:Molecular_Subspecies	PC 16:0;0-20:4;0
Phosphatidylcholine (16:1_20:3)	SLM:000063790	SLM:Molecular_Subspecies	PC 16:1;0-20:3;0
Phosphatidylcholine (18:1_18:3)	SLM:000063986	SLM:Molecular_Subspecies	PC 18:1;0-18:3;0
Phosphatidylcholine (18:2_18:2)	SLM:000064033	SLM:Molecular_Subspecies	PC 18:2;0-18:2;0
Phosphatidylcholine (16:0_20:5)	SLM:000063739	SLM:Molecular_Subspecies	PC 16:0;0-20:5;0
Phosphatidylcholine (16:1_20:4)	SLM:000063791	SLM:Molecular_Subspecies	PC 16:1;0-20:4;0
Phosphatidylcholine (18:2_18:3)	SLM:000064034	SLM:Molecular_Subspecies	PC 18:2;0-18:3;0
Phosphatidylcholine (18:2_19:0)	SLM:000064036	SLM:Molecular_Subspecies	PC 18:2;0-19:0;0
Phosphatidylcholine (17:0_20:3)	SLM:000063893	SLM:Molecular_Subspecies	PC 17:0;0-20:3;0
Phosphatidylcholine (17:0_20:4)	SLM:000063894	SLM:Molecular_Subspecies	PC 17:0;0-20:4;0
Phosphatidylcholine (18:0_20:1)	SLM:000063941	SLM:Molecular_Subspecies	PC 18:0;0-20:1;0
Phosphatidylcholine (18:0_20:2)	SLM:000063942	SLM:Molecular_Subspecies	PC 18:0;0-20:2;0
Phosphatidylcholine (18:1_20:1)	SLM:000063990	SLM:Molecular_Subspecies	PC 18:1;0-20:1;0
Phosphatidylcholine (18:2_20:0)	SLM:000064037	SLM:Molecular_Subspecies	PC 18:2;0-20:0;0
Phosphatidylcholine (18:0_20:3)	SLM:000063943	SLM:Molecular_Subspecies	PC 18:0;0-20:3;0
Phosphatidylcholine (18:1_20:2)	SLM:000063991	SLM:Molecular_Subspecies	PC 18:1;0-20:2;0
Phosphatidylcholine (18:2_20:1)	SLM:000064038	SLM:Molecular_Subspecies	PC 18:2;0-20:1;0
Phosphatidylcholine (16:0_22:4)	SLM:000063745	SLM:Molecular_Subspecies	PC 16:0;0-22:4;0
Phosphatidylcholine (18:0_20:4)	SLM:000063944	SLM:Molecular_Subspecies	PC 18:0;0-20:4;0
Phosphatidylcholine (18:1_20:3)	SLM:000063992	SLM:Molecular_Subspecies	PC 18:1;0-20:3;0
Phosphatidylcholine (18:2_20:2)	SLM:000064039	SLM:Molecular_Subspecies	PC 18:2;0-20:2;0
Phosphatidylcholine (16:0_22:5)	SLM:000063746	SLM:Molecular_Subspecies	PC 16:0;0-22:5;0
Phosphatidylcholine (18:0_20:5)	SLM:000063945	SLM:Molecular_Subspecies	PC 18:0;0-20:5;0
Phosphatidylcholine (18:1_20:4)	SLM:000063993	SLM:Molecular_Subspecies	PC 18:1;0-20:4;0
Phosphatidylcholine (18:2_20:3)	SLM:000064040	SLM:Molecular_Subspecies	PC 18:2;0-20:3;0
Phosphatidylcholine (16:0_22:6)	SLM:000063747	SLM:Molecular_Subspecies	PC 16:0;0-22:6;0
Phosphatidylcholine (18:2_20:4)	SLM:000064041	SLM:Molecular_Subspecies	PC 18:2;0-20:4;0
Phosphatidylcholine (19:0_20:4)	SLM:000064179	SLM:Molecular_Subspecies	PC 19:0;0-20:4;0
Phosphatidylcholine (17:0_22:5)	SLM:000063902	SLM:Molecular_Subspecies	PC 17:0;0-22:5;0
Phosphatidylcholine (17:0_22:6)	SLM:000063903	SLM:Molecular_Subspecies	PC 17:0;0-22:6;0
Phosphatidylcholine (18:0_22:4)	SLM:000063951	SLM:Molecular_Subspecies	PC 18:0;0-22:4;0
Phosphatidylcholine (20:0_20:4)	SLM:000064223	SLM:Molecular_Subspecies	PC 20:0;0-20:4;0
Phosphatidylcholine (18:0_22:5)	SLM:000063952	SLM:Molecular_Subspecies	PC 18:0;0-22:5;0
Phosphatidylcholine (18:1_22:4)	SLM:000064000	SLM:Molecular_Subspecies	PC 18:1;0-22:4;0
Phosphatidylcholine (20:1_20:4)	SLM:000064266	SLM:Molecular_Subspecies	PC 20:1;0-20:4;0
Phosphatidylcholine (18:0_22:6)	SLM:000063953	SLM:Molecular_Subspecies	PC 18:0;0-22:6;0
Phosphatidylcholine (18:1_22:5)	SLM:000064001	SLM:Molecular_Subspecies	PC 18:1;0-22:5;0
Phosphatidylcholine (20:2_20:4)	SLM:000064308	SLM:Molecular_Subspecies	PC 20:2;0-20:4;0
Phosphatidylcholine (18:1_22:6)	SLM:000064002	SLM:Molecular_Subspecies	PC 18:1;0-22:6;0
Phosphatidylcholine (20:3_20:4)	SLM:000064349	SLM:Molecular_Subspecies	PC 20:3;0-20:4;0
Phosphatidylcholine (O-16:0_16:0)	SLM:000065919	SLM:Molecular_Subspecies	PC O- 16:0;0-16:0;0
Phosphatidylcholine (O-18:0_14:0)	SLM:000066176	SLM:Molecular_Subspecies	PC O- 18:0;0-14:0;0
Phosphatidylcholine (O-16:1_16:0)	SLM:000065984	SLM:Molecular_Subspecies	PC O- 16:1;0-16:0;0
Phosphatidylcholine (O-17:0_17:0)	SLM:000066052	SLM:Molecular_Subspecies	PC O- 17:0;0-17:0;0
Phosphatidylcholine (O-16:0_18:1)	SLM:000065924	SLM:Molecular_Subspecies	PC O- 16:0;0-18:1;0
Phosphatidylcholine (O-18:1_16:0)	SLM:000066244	SLM:Molecular_Subspecies	PC O- 18:1;0-16:0;0
Phosphatidylcholine (O-16:0_18:2)	SLM:000065925	SLM:Molecular_Subspecies	PC O- 16:0;0-18:2;0
Phosphatidylcholine (O-18:2_16:0)	SLM:000066309	SLM:Molecular_Subspecies	PC O- 18:2;0-16:0;0
Phosphatidylcholine (O-16:1_18:2)	SLM:000065990	SLM:Molecular_Subspecies	PC O- 16:1;0-18:2;0
Phosphatidylcholine (O-16:0_20:4)	SLM:000065933	SLM:Molecular_Subspecies	PC O- 16:0;0-20:4;0
Phosphatidylcholine (O-18:2_18:2)	SLM:000066315	SLM:Molecular_Subspecies	PC O- 18:2;0-18:2;0
Phosphatidylcholine (O-16:1_20:4)	SLM:000065998	SLM:Molecular_Subspecies	PC O- 16:1;0-20:4;0
Phosphatidylcholine (O-18:0_20:4)	SLM:000066193	SLM:Molecular_Subspecies	PC O- 18:0;0-20:4;0
Phosphatidylcholine (O-18:1_20:4)	SLM:000066258	SLM:Molecular_Subspecies	PC O- 18:1;0-20:4;0
Phosphatidylcholine (O-16:0_22:6)	SLM:000065942	SLM:Molecular_Subspecies	PC O- 16:0;0-22:6;0
Phosphatidylcholine (O-18:2_20:4)	SLM:000066323	SLM:Molecular_Subspecies	PC O- 18:2;0-20:4;0
Phosphatidylethanolamine (16:0_18:1)	SLM:000067693	SLM:Molecular_Subspecies	PE 16:0;0-18:1;0
Phosphatidylethanolamine (16:0_18:2)	SLM:000067694	SLM:Molecular_Subspecies	PE 16:0;0-18:2;0
Phosphatidylethanolamine (18:0_18:1)	SLM:000067899	SLM:Molecular_Subspecies	PE 18:0;0-18:1;0
Phosphatidylethanolamine (18:0_18:2)	SLM:000067900	SLM:Molecular_Subspecies	PE 18:0;0-18:2;0
Phosphatidylethanolamine (18:1_18:1)	SLM:000067948	SLM:Molecular_Subspecies	PE 18:1;0-18:1;0
Phosphatidylethanolamine (18:1_18:2)	SLM:000067949	SLM:Molecular_Subspecies	PE 18:1;0-18:2;0
Phosphatidylethanolamine (16:0_20:4)	SLM:000067702	SLM:Molecular_Subspecies	PE 16:0;0-20:4;0
Phosphatidylethanolamine (18:2_18:2)	SLM:000067997	SLM:Molecular_Subspecies	PE 18:2;0-18:2;0
Phosphatidylethanolamine (18:0_20:3)	SLM:000067907	SLM:Molecular_Subspecies	PE 18:0;0-20:3;0
Phosphatidylethanolamine (16:0_22:4)	SLM:000067709	SLM:Molecular_Subspecies	PE 16:0;0-22:4;0
Phosphatidylethanolamine (18:0_20:4)	SLM:000067908	SLM:Molecular_Subspecies	PE 18:0;0-20:4;0
Phosphatidylethanolamine (18:1_20:3)	SLM:000067956	SLM:Molecular_Subspecies	PE 18:1;0-20:3;0
Phosphatidylethanolamine (16:0_22:5)	SLM:000067710	SLM:Molecular_Subspecies	PE 16:0;0-22:5;0
Phosphatidylethanolamine (18:1_20:4)	SLM:000067957	SLM:Molecular_Subspecies	PE 18:1;0-20:4;0
Phosphatidylethanolamine (16:0_22:6)	SLM:000067711	SLM:Molecular_Subspecies	PE 16:0;0-22:6;0
Phosphatidylethanolamine (18:2_20:4)	SLM:000068005	SLM:Molecular_Subspecies	PE 18:2;0-20:4;0
Phosphatidylethanolamine (18:0_22:6)	SLM:000067917	SLM:Molecular_Subspecies	PE 18:0;0-22:6;0
Phosphatidylethanolamine (20:4_20:4)	SLM:000068353	SLM:Molecular_Subspecies	PE 20:4;0-20:4;0
Phosphatidylethanolamine (O-16:1_18:1)	SLM:000069953	SLM:Molecular_Subspecies	PE O- 16:1;0-18:1;0
Phosphatidylethanolamine (O-16:1_18:2)	SLM:000069954	SLM:Molecular_Subspecies	PE O- 16:1;0-18:2;0
Phosphatidylethanolamine (O-18:0_18:2)	SLM:000070149	SLM:Molecular_Subspecies	PE O- 18:0;0-18:2;0
Phosphatidylethanolamine (O-18:1_18:2)	SLM:000070214	SLM:Molecular_Subspecies	PE O- 18:1;0-18:2;0
Phosphatidylethanolamine (O-18:2_18:2)	SLM:000070279	SLM:Molecular_Subspecies	PE O- 18:2;0-18:2;0
Phosphatidylethanolamine (O-16:1_20:4)	SLM:000069962	SLM:Molecular_Subspecies	PE O- 16:1;0-20:4;0
Phosphatidylethanolamine (O-18:0_20:4)	SLM:000070157	SLM:Molecular_Subspecies	PE O- 18:0;0-20:4;0
Phosphatidylethanolamine (O-16:1_22:4)	SLM:000069969	SLM:Molecular_Subspecies	PE O- 16:1;0-22:4;0
Phosphatidylethanolamine (O-18:1_20:4)	SLM:000070222	SLM:Molecular_Subspecies	PE O- 18:1;0-20:4;0
Phosphatidylethanolamine (O-16:1_22:5)	SLM:000069970	SLM:Molecular_Subspecies	PE O- 16:1;0-22:5;0
Phosphatidylethanolamine (O-18:2_20:4)	SLM:000070287	SLM:Molecular_Subspecies	PE O- 18:2;0-20:4;0
Phosphatidylethanolamine (O-16:1_22:6)	SLM:000069971	SLM:Molecular_Subspecies	PE O- 16:1;0-22:6;0
Phosphatidylethanolamine (O-18:0_22:4)	SLM:000070164	SLM:Molecular_Subspecies	PE O- 18:0;0-22:4;0
Phosphatidylethanolamine (O-18:1_22:4)	SLM:000070229	SLM:Molecular_Subspecies	PE O- 18:1;0-22:4;0
Phosphatidylethanolamine (O-18:0_22:6)	SLM:000070166	SLM:Molecular_Subspecies	PE O- 18:0;0-22:6;0
Phosphatidylethanolamine (O-18:1_22:5)	SLM:000070230	SLM:Molecular_Subspecies	PE O- 18:1;0-22:5;0
Phosphatidylethanolamine (O-18:1_22:6)	SLM:000070231	SLM:Molecular_Subspecies	PE O- 18:1;0-22:6;0
Phosphatidylglycerol (16:0_16:0)	SLM:000071652	SLM:Molecular_Subspecies	PG 16:0;0-16:0;0
Phosphatidylglycerol (16:0_18:1)	SLM:000071657	SLM:Molecular_Subspecies	PG 16:0;0-18:1;0
Phosphatidylglycerol (16:0_18:2)	SLM:000071658	SLM:Molecular_Subspecies	PG 16:0;0-18:2;0
Phosphatidylinositol (16:0_18:1)	SLM:000073801	SLM:Molecular_Subspecies	PI 16:0;0-18:1;0
Phosphatidylinositol (16:0_18:2)	SLM:000073802	SLM:Molecular_Subspecies	PI 16:0;0-18:2;0
Phosphatidylinositol (18:0_18:1)	SLM:000074007	SLM:Molecular_Subspecies	PI 18:0;0-18:1;0
Phosphatidylinositol (18:0_18:2)	SLM:000074008	SLM:Molecular_Subspecies	PI 18:0;0-18:2;0
Phosphatidylinositol (18:1_18:1)	SLM:000074056	SLM:Molecular_Subspecies	PI 18:1;0-18:1;0
Phosphatidylinositol (16:0_20:3)	SLM:000073809	SLM:Molecular_Subspecies	PI 16:0;0-20:3;0
Phosphatidylinositol (18:1_18:2)	SLM:000074057	SLM:Molecular_Subspecies	PI 18:1;0-18:2;0
Phosphatidylinositol (16:0_20:4)	SLM:000073810	SLM:Molecular_Subspecies	PI 16:0;0-20:4;0
Phosphatidylinositol (18:2_18:2)	SLM:000074105	SLM:Molecular_Subspecies	PI 18:2;0-18:2;0
Phosphatidylinositol (17:0_20:4)	SLM:000073966	SLM:Molecular_Subspecies	PI 17:0;0-20:4;0
Phosphatidylinositol (18:0_20:3)	SLM:000074015	SLM:Molecular_Subspecies	PI 18:0;0-20:3;0
Phosphatidylinositol (16:0_22:4)	SLM:000073817	SLM:Molecular_Subspecies	PI 16:0;0-22:4;0
Phosphatidylinositol (18:0_20:4)	SLM:000074016	SLM:Molecular_Subspecies	PI 18:0;0-20:4;0
Phosphatidylinositol (18:1_20:3)	SLM:000074064	SLM:Molecular_Subspecies	PI 18:1;0-20:3;0
Phosphatidylinositol (16:0_22:5)	SLM:000073818	SLM:Molecular_Subspecies	PI 16:0;0-22:5;0
Phosphatidylinositol (18:1_20:4)	SLM:000074065	SLM:Molecular_Subspecies	PI 18:1;0-20:4;0
Phosphatidylinositol (18:2_20:4)	SLM:000074113	SLM:Molecular_Subspecies	PI 18:2;0-20:4;0
Phosphatidylinositol (19:0_20:4)	SLM:000074251	SLM:Molecular_Subspecies	PI 19:0;0-20:4;0
Phosphatidylinositol (18:0_22:4)	SLM:000074023	SLM:Molecular_Subspecies	PI 18:0;0-22:4;0
Phosphatidylinositol (20:0_20:4)	SLM:000074295	SLM:Molecular_Subspecies	PI 20:0;0-20:4;0
Phosphatidylinositol (18:0_22:5)	SLM:000074024	SLM:Molecular_Subspecies	PI 18:0;0-22:5;0
Phosphatidylinositol (18:0_22:6)	SLM:000074025	SLM:Molecular_Subspecies	PI 18:0;0-22:6;0
Sphingomyelin (d34:1)	SLM:000390714	SLM:Species	SM 34:1;2
Sphingomyelin (d34:2)	SLM:000390712	SLM:Species	SM 34:2;2
Sphingomyelin (d36:1)	SLM:000390739	SLM:Species	SM 36:1;2
Sphingomyelin (d38:1)	SLM:000390767	SLM:Species	SM 38:1;2
Sphingomyelin (d40:1)	SLM:000390797	SLM:Species	SM 40:1;2
Sphingomyelin (d40:2)	SLM:000390795	SLM:Species	SM 40:2;2
Sphingomyelin (t42:1)	SLM:000390840	SLM:Species	SM 42:1;3
Sphingomyelin (d42:2)	SLM:000390823	SLM:Species	SM 42:2;2
Sphingomyelin (t42:2)	SLM:000390837	SLM:Species	SM 42:2;3
cholesterol	SLM:000000287	SLM:Isomeric_Subspecies	ST 27:1;0
Triacylglycerol (44:0)	SLM:000308231	SLM:Species	TAG 44:0;0
Triacylglycerol (46:0)	SLM:000308243	SLM:Species	TAG 46:0;0
Triacylglycerol (46:1)	SLM:000308244	SLM:Species	TAG 46:1;0
Triacylglycerol (46:2)	SLM:000308245	SLM:Species	TAG 46:2;0
Triacylglycerol (47:0)	SLM:000308250	SLM:Species	TAG 47:0;0
Triacylglycerol (47:1)	SLM:000308251	SLM:Species	TAG 47:1;0
Triacylglycerol (47:2)	SLM:000308252	SLM:Species	TAG 47:2;0
Triacylglycerol (48:0)	SLM:000308257	SLM:Species	TAG 48:0;0
Triacylglycerol (48:1)	SLM:000308258	SLM:Species	TAG 48:1;0
Triacylglycerol (48:2)	SLM:000308259	SLM:Species	TAG 48:2;0
Triacylglycerol (48:3)	SLM:000308260	SLM:Species	TAG 48:3;0
Triacylglycerol (49:0)	SLM:000308266	SLM:Species	TAG 49:0;0
Triacylglycerol (49:1)	SLM:000308267	SLM:Species	TAG 49:1;0
Triacylglycerol (49:2)	SLM:000308268	SLM:Species	TAG 49:2;0
Triacylglycerol (49:3)	SLM:000308269	SLM:Species	TAG 49:3;0
Triacylglycerol (50:0)	SLM:000308275	SLM:Species	TAG 50:0;0
Triacylglycerol (50:1)	SLM:000308276	SLM:Species	TAG 50:1;0
Triacylglycerol (50:2)	SLM:000308277	SLM:Species	TAG 50:2;0
Triacylglycerol (50:3)	SLM:000308278	SLM:Species	TAG 50:3;0
Triacylglycerol (50:4)	SLM:000308279	SLM:Species	TAG 50:4;0
Triacylglycerol (50:5)	SLM:000308280	SLM:Species	TAG 50:5;0
Triacylglycerol (51:2)	SLM:000308287	SLM:Species	TAG 51:2;0
Triacylglycerol (51:3)	SLM:000308288	SLM:Species	TAG 51:3;0
Triacylglycerol (51:4)	SLM:000308289	SLM:Species	TAG 51:4;0
Triacylglycerol (52:0)	SLM:000308295	SLM:Species	TAG 52:0;0
Triacylglycerol (52:2)	SLM:000308298	SLM:Species	TAG 52:2;0
Triacylglycerol (52:3)	SLM:000308299	SLM:Species	TAG 52:3;0
Triacylglycerol (52:4)	SLM:000308300	SLM:Species	TAG 52:4;0
Triacylglycerol (52:5)	SLM:000308301	SLM:Species	TAG 52:5;0
Triacylglycerol (52:6)	SLM:000308302	SLM:Species	TAG 52:6;0
Triacylglycerol (52:7)	SLM:000308303	SLM:Species	TAG 52:7;0
Triacylglycerol (53:2)	SLM:000308309	SLM:Species	TAG 53:2;0
Triacylglycerol (53:3)	SLM:000308310	SLM:Species	TAG 53:3;0
Triacylglycerol (53:4)	SLM:000308311	SLM:Species	TAG 53:4;0
Triacylglycerol (53:5)	SLM:000308312	SLM:Species	TAG 53:5;0
Triacylglycerol (53:6)	SLM:000308313	SLM:Species	TAG 53:6;0
Triacylglycerol (54:0)	SLM:000308317	SLM:Species	TAG 54:0;0
Triacylglycerol (54:2)	SLM:000308322	SLM:Species	TAG 54:2;0
Triacylglycerol (54:3)	SLM:000308323	SLM:Species	TAG 54:3;0
Triacylglycerol (54:4)	SLM:000308324	SLM:Species	TAG 54:4;0
Triacylglycerol (54:5)	SLM:000308325	SLM:Species	TAG 54:5;0
Triacylglycerol (54:6)	SLM:000308326	SLM:Species	TAG 54:6;0
Triacylglycerol (54:7)	SLM:000308327	SLM:Species	TAG 54:7;0
Triacylglycerol (54:8)	SLM:000308328	SLM:Species	TAG 54:8;0
Triacylglycerol (55:3)	SLM:000308335	SLM:Species	TAG 55:3;0
Triacylglycerol (55:4)	SLM:000308336	SLM:Species	TAG 55:4;0
Triacylglycerol (55:5)	SLM:000308337	SLM:Species	TAG 55:5;0
Triacylglycerol (56:2)	SLM:000308348	SLM:Species	TAG 56:2;0
Triacylglycerol (56:3)	SLM:000308349	SLM:Species	TAG 56:3;0
Triacylglycerol (56:4)	SLM:000308350	SLM:Species	TAG 56:4;0
Triacylglycerol (56:5)	SLM:000308351	SLM:Species	TAG 56:5;0
Triacylglycerol (56:6)	SLM:000308352	SLM:Species	TAG 56:6;0
Triacylglycerol (56:7)	SLM:000308353	SLM:Species	TAG 56:7;0
Triacylglycerol (56:8)	SLM:000308354	SLM:Species	TAG 56:8;0
Triacylglycerol (56:9)	SLM:000308355	SLM:Species	TAG 56:9;0
Triacylglycerol (58:2)	SLM:000308376	SLM:Species	TAG 58:2;0
Triacylglycerol (58:3)	SLM:000308377	SLM:Species	TAG 58:3;0
Triacylglycerol (58:4)	SLM:000308378	SLM:Species	TAG 58:4;0
Triacylglycerol (58:5)	SLM:000308379	SLM:Species	TAG 58:5;0
Triacylglycerol (58:6)	SLM:000308380	SLM:Species	TAG 58:6;0
Triacylglycerol (58:7)	SLM:000308381	SLM:Species	TAG 58:7;0
Triacylglycerol (58:8)	SLM:000308382	SLM:Species	TAG 58:8;0
Triacylglycerol (58:9)	SLM:000308383	SLM:Species	TAG 58:9;0
Triacylglycerol (58:10)	SLM:000308371	SLM:Species	TAG 58:10;0
Triacylglycerol (58:11)	SLM:000308372	SLM:Species	TAG 58:11;0
Triacylglycerol (60:4)	SLM:000308407	SLM:Species	TAG 60:4;0
Triacylglycerol (60:8)	SLM:000308411	SLM:Species	TAG 60:8;0
Triacylglycerol (60:9)	SLM:000308412	SLM:Species	TAG 60:9;0
Triacylglycerol (60:10)	SLM:000308399	SLM:Species	TAG 60:10;0
Triacylglycerol (60:11)	SLM:000308400	SLM:Species	TAG 60:11;0
Triacylglycerol (60:12)	SLM:000308401	SLM:Species	TAG 60:12;0
Ceramide (t42:0)	SLM:000391365	SLM:Species	Cer 42:0;3
Diacylglycerol (18:0_18:2)	SLM:000308985	SLM:Molecular_Subspecies	DAG 18:0;0-18:2;0
Phosphatidylethanolamine (22:6_0:0)	SLM:000068676	SLM:Molecular_Subspecies	LPE 22:6;0
Phosphatidylinositol (18:0_0:0)	SLM:000074005	SLM:Molecular_Subspecies	LPI 18:0;0
Phosphatidylserine (20:4_0:0)	SLM:000078424	SLM:Molecular_Subspecies	LPS 20:4;0
Phosphatidate (18:0_20:4)	SLM:000059980	SLM:Molecular_Subspecies	PA 18:0;0-20:4;0
Phosphatidylcholine (14:0_18:0)	SLM:000063563	SLM:Molecular_Subspecies	PC 14:0;0-18:0;0
Phosphatidylcholine (15:0_18:0)	SLM:000063674	SLM:Molecular_Subspecies	PC 15:0;0-18:0;0
Phosphatidylcholine (14:0_20:4)	SLM:000063573	SLM:Molecular_Subspecies	PC 14:0;0-20:4;0
Phosphatidylcholine (17:0_18:0)	SLM:000063884	SLM:Molecular_Subspecies	PC 17:0;0-18:0;0
Phosphatidylcholine (16:0_20:0)	SLM:000063734	SLM:Molecular_Subspecies	PC 16:0;0-20:0;0
Phosphatidylcholine (18:1_19:0)	SLM:000063988	SLM:Molecular_Subspecies	PC 18:1;0-19:0;0
Phosphatidylcholine (16:0_22:1)	SLM:000063742	SLM:Molecular_Subspecies	PC 16:0;0-22:1;0
Phosphatidylcholine (18:1_20:0)	SLM:000063989	SLM:Molecular_Subspecies	PC 18:1;0-20:0;0
Phosphatidylcholine (16:0_22:2)	SLM:000063743	SLM:Molecular_Subspecies	PC 16:0;0-22:2;0
Phosphatidylcholine (16:0_22:3)	SLM:000063744	SLM:Molecular_Subspecies	PC 16:0;0-22:3;0
Phosphatidylcholine (16:0_24:4)	SLM:000063750	SLM:Molecular_Subspecies	PC 16:0;0-24:4;0
Phosphatidylcholine (18:2_22:4)	SLM:000064048	SLM:Molecular_Subspecies	PC 18:2;0-22:4;0
Phosphatidylcholine (18:2_22:5)	SLM:000064049	SLM:Molecular_Subspecies	PC 18:2;0-22:5;0
Phosphatidylcholine (18:2_22:6)	SLM:000064050	SLM:Molecular_Subspecies	PC 18:2;0-22:6;0
Phosphatidylcholine (20:4_20:4)	SLM:000064389	SLM:Molecular_Subspecies	PC 20:4;0-20:4;0
Phosphatidylcholine (O-16:0_14:0)	SLM:000065916	SLM:Molecular_Subspecies	PC O- 16:0;0-14:0;0
Phosphatidylcholine (O-18:0_12:0)	SLM:000066174	SLM:Molecular_Subspecies	PC O- 18:0;0-12:0;0
Phosphatidylcholine (O-16:1_14:0)	SLM:000065981	SLM:Molecular_Subspecies	PC O- 16:1;0-14:0;0
Phosphatidylcholine (O-17:0_15:0)	SLM:000066048	SLM:Molecular_Subspecies	PC O- 17:0;0-15:0;0
Phosphatidylcholine (O-16:0_16:1)	SLM:000065920	SLM:Molecular_Subspecies	PC O- 16:0;0-16:1;0
Phosphatidylcholine (O-16:0_18:0)	SLM:000065923	SLM:Molecular_Subspecies	PC O- 16:0;0-18:0;0
Phosphatidylcholine (O-18:0_16:0)	SLM:000066179	SLM:Molecular_Subspecies	PC O- 18:0;0-16:0;0
Phosphatidylcholine (O-16:1_18:0)	SLM:000065988	SLM:Molecular_Subspecies	PC O- 16:1;0-18:0;0
Phosphatidylcholine (O-18:0_18:2)	SLM:000066185	SLM:Molecular_Subspecies	PC O- 18:0;0-18:2;0
Phosphatidylethanolamine (16:0_16:0)	SLM:000067688	SLM:Molecular_Subspecies	PE 16:0;0-16:0;0
Phosphatidylethanolamine (16:0_18:0)	SLM:000067692	SLM:Molecular_Subspecies	PE 16:0;0-18:0;0
Phosphatidylethanolamine (16:1_18:1)	SLM:000067746	SLM:Molecular_Subspecies	PE 16:1;0-18:1;0
Phosphatidylethanolamine (16:1_18:2)	SLM:000067747	SLM:Molecular_Subspecies	PE 16:1;0-18:2;0
Phosphatidylethanolamine (17:0_18:2)	SLM:000067850	SLM:Molecular_Subspecies	PE 17:0;0-18:2;0
Phosphatidylethanolamine (16:0_20:1)	SLM:000067699	SLM:Molecular_Subspecies	PE 16:0;0-20:1;0
Phosphatidylethanolamine (16:0_20:2)	SLM:000067700	SLM:Molecular_Subspecies	PE 16:0;0-20:2;0
Phosphatidylethanolamine (16:0_20:3)	SLM:000067701	SLM:Molecular_Subspecies	PE 16:0;0-20:3;0
Phosphatidylethanolamine (16:1_20:3)	SLM:000067754	SLM:Molecular_Subspecies	PE 16:1;0-20:3;0
Phosphatidylethanolamine (18:1_18:3)	SLM:000067950	SLM:Molecular_Subspecies	PE 18:1;0-18:3;0
Phosphatidylethanolamine (16:0_20:5)	SLM:000067703	SLM:Molecular_Subspecies	PE 16:0;0-20:5;0
Phosphatidylethanolamine (16:1_20:4)	SLM:000067755	SLM:Molecular_Subspecies	PE 16:1;0-20:4;0
Phosphatidylethanolamine (18:2_18:3)	SLM:000067998	SLM:Molecular_Subspecies	PE 18:2;0-18:3;0
Phosphatidylethanolamine (17:0_20:4)	SLM:000067858	SLM:Molecular_Subspecies	PE 17:0;0-20:4;0
Phosphatidylethanolamine (18:1_20:1)	SLM:000067954	SLM:Molecular_Subspecies	PE 18:1;0-20:1;0
Phosphatidylethanolamine (16:0_22:3)	SLM:000067708	SLM:Molecular_Subspecies	PE 16:0;0-22:3;0
Phosphatidylethanolamine (18:1_20:2)	SLM:000067955	SLM:Molecular_Subspecies	PE 18:1;0-20:2;0
Phosphatidylethanolamine (18:2_20:2)	SLM:000068003	SLM:Molecular_Subspecies	PE 18:2;0-20:2;0
Phosphatidylethanolamine (16:1_22:4)	SLM:000067762	SLM:Molecular_Subspecies	PE 16:1;0-22:4;0
Phosphatidylethanolamine (18:0_20:5)	SLM:000067909	SLM:Molecular_Subspecies	PE 18:0;0-20:5;0
Phosphatidylethanolamine (18:2_20:3)	SLM:000068004	SLM:Molecular_Subspecies	PE 18:2;0-20:3;0
Phosphatidylethanolamine (16:1_22:5)	SLM:000067763	SLM:Molecular_Subspecies	PE 16:1;0-22:5;0
Phosphatidylethanolamine (18:1_20:5)	SLM:000067958	SLM:Molecular_Subspecies	PE 18:1;0-20:5;0
Phosphatidylethanolamine (16:1_22:6)	SLM:000067764	SLM:Molecular_Subspecies	PE 16:1;0-22:6;0
Phosphatidylethanolamine (18:3_20:4)	SLM:000068052	SLM:Molecular_Subspecies	PE 18:3;0-20:4;0
Phosphatidylethanolamine (18:0_22:4)	SLM:000067915	SLM:Molecular_Subspecies	PE 18:0;0-22:4;0
Phosphatidylethanolamine (18:1_22:3)	SLM:000067963	SLM:Molecular_Subspecies	PE 18:1;0-22:3;0
Phosphatidylethanolamine (18:2_22:2)	SLM:000068010	SLM:Molecular_Subspecies	PE 18:2;0-22:2;0
Phosphatidylethanolamine (18:0_22:5)	SLM:000067916	SLM:Molecular_Subspecies	PE 18:0;0-22:5;0
Phosphatidylethanolamine (18:1_22:4)	SLM:000067964	SLM:Molecular_Subspecies	PE 18:1;0-22:4;0
Phosphatidylethanolamine (20:1_20:4)	SLM:000068230	SLM:Molecular_Subspecies	PE 20:1;0-20:4;0
Phosphatidylethanolamine (18:1_22:5)	SLM:000067965	SLM:Molecular_Subspecies	PE 18:1;0-22:5;0
Phosphatidylethanolamine (18:2_22:4)	SLM:000068012	SLM:Molecular_Subspecies	PE 18:2;0-22:4;0
Phosphatidylethanolamine (20:2_20:4)	SLM:000068272	SLM:Molecular_Subspecies	PE 20:2;0-20:4;0
Phosphatidylethanolamine (18:1_22:6)	SLM:000067966	SLM:Molecular_Subspecies	PE 18:1;0-22:6;0
Phosphatidylethanolamine (18:2_22:5)	SLM:000068013	SLM:Molecular_Subspecies	PE 18:2;0-22:5;0
Phosphatidylethanolamine (20:3_20:4)	SLM:000068313	SLM:Molecular_Subspecies	PE 20:3;0-20:4;0
Phosphatidylethanolamine (18:2_22:6)	SLM:000068014	SLM:Molecular_Subspecies	PE 18:2;0-22:6;0
Phosphatidylethanolamine (20:3_22:5)	SLM:000068321	SLM:Molecular_Subspecies	PE 20:3;0-22:5;0
Phosphatidylethanolamine (20:4_22:4)	SLM:000068360	SLM:Molecular_Subspecies	PE 20:4;0-22:4;0
Phosphatidylethanolamine (20:4_22:5)	SLM:000068361	SLM:Molecular_Subspecies	PE 20:4;0-22:5;0
Phosphatidylethanolamine (20:4_22:6)	SLM:000068362	SLM:Molecular_Subspecies	PE 20:4;0-22:6;0
Phosphatidylethanolamine (O-16:1_16:0)	SLM:000069948	SLM:Molecular_Subspecies	PE O- 16:1;0-16:0;0
Phosphatidylethanolamine (O-16:0_18:2)	SLM:000069889	SLM:Molecular_Subspecies	PE O- 16:0;0-18:2;0
Phosphatidylethanolamine (O-18:2_16:0)	SLM:000070273	SLM:Molecular_Subspecies	PE O- 18:2;0-16:0;0
Phosphatidylethanolamine (O-18:1_18:1)	SLM:000070213	SLM:Molecular_Subspecies	PE O- 18:1;0-18:1;0
Phosphatidylethanolamine (O-18:2_18:1)	SLM:000070278	SLM:Molecular_Subspecies	PE O- 18:2;0-18:1;0
Phosphatidylethanolamine (O-16:0_20:4)	SLM:000069897	SLM:Molecular_Subspecies	PE O- 16:0;0-20:4;0
Phosphatidylethanolamine (O-16:1_20:3)	SLM:000069961	SLM:Molecular_Subspecies	PE O- 16:1;0-20:3;0
Phosphatidylethanolamine (O-17:1_20:4)	SLM:000070092	SLM:Molecular_Subspecies	PE O- 17:1;0-20:4;0
Phosphatidylethanolamine (O-18:1_20:1)	SLM:000070219	SLM:Molecular_Subspecies	PE O- 18:1;0-20:1;0
Phosphatidylethanolamine (O-16:0_22:4)	SLM:000069904	SLM:Molecular_Subspecies	PE O- 16:0;0-22:4;0
Phosphatidylethanolamine (O-16:1_22:3)	SLM:000069968	SLM:Molecular_Subspecies	PE O- 16:1;0-22:3;0
Phosphatidylethanolamine (O-18:1_20:3)	SLM:000070221	SLM:Molecular_Subspecies	PE O- 18:1;0-20:3;0
Phosphatidylethanolamine (O-16:0_22:5)	SLM:000069905	SLM:Molecular_Subspecies	PE O- 16:0;0-22:5;0
Phosphatidylethanolamine (O-18:2_20:3)	SLM:000070286	SLM:Molecular_Subspecies	PE O- 18:2;0-20:3;0
Phosphatidylethanolamine (O-16:0_22:6)	SLM:000069906	SLM:Molecular_Subspecies	PE O- 16:0;0-22:6;0
Phosphatidylethanolamine (O-18:1_22:3)	SLM:000070228	SLM:Molecular_Subspecies	PE O- 18:1;0-22:3;0
Phosphatidylethanolamine (O-16:1_24:4)	SLM:000069974	SLM:Molecular_Subspecies	PE O- 16:1;0-24:4;0
Phosphatidylethanolamine (O-18:0_22:5)	SLM:000070165	SLM:Molecular_Subspecies	PE O- 18:0;0-22:5;0
Phosphatidylethanolamine (O-18:2_22:4)	SLM:000070294	SLM:Molecular_Subspecies	PE O- 18:2;0-22:4;0
Phosphatidylethanolamine (O-18:2_22:5)	SLM:000070295	SLM:Molecular_Subspecies	PE O- 18:2;0-22:5;0
Phosphatidylethanolamine (O-18:2_22:6)	SLM:000070296	SLM:Molecular_Subspecies	PE O- 18:2;0-22:6;0
Phosphatidylethanolamine (O-18:2_24:4)	SLM:000070299	SLM:Molecular_Subspecies	PE O- 18:2;0-24:4;0
Phosphatidylglycerol (16:0_18:0)	SLM:000071656	SLM:Molecular_Subspecies	PG 16:0;0-18:0;0
Phosphatidylinositol (16:0_18:0)	SLM:000073800	SLM:Molecular_Subspecies	PI 16:0;0-18:0;0
Phosphatidylinositol (16:1_18:0)	SLM:000073853	SLM:Molecular_Subspecies	PI 16:1;0-18:0;0
Phosphatidylinositol (16:1_18:1)	SLM:000073854	SLM:Molecular_Subspecies	PI 16:1;0-18:1;0
Phosphatidylinositol (18:0_20:5)	SLM:000074017	SLM:Molecular_Subspecies	PI 18:0;0-20:5;0
Phosphatidylinositol (16:0_22:6)	SLM:000073819	SLM:Molecular_Subspecies	PI 16:0;0-22:6;0
Phosphatidylserine (16:0_18:0)	SLM:000077764	SLM:Molecular_Subspecies	PS 16:0;0-18:0;0
Phosphatidylserine (16:0_18:1)	SLM:000077765	SLM:Molecular_Subspecies	PS 16:0;0-18:1;0
Phosphatidylserine (16:0_18:2)	SLM:000077766	SLM:Molecular_Subspecies	PS 16:0;0-18:2;0
Phosphatidylserine (18:0_18:1)	SLM:000077971	SLM:Molecular_Subspecies	PS 18:0;0-18:1;0
Phosphatidylserine (18:0_18:2)	SLM:000077972	SLM:Molecular_Subspecies	PS 18:0;0-18:2;0
Phosphatidylserine (16:0_20:3)	SLM:000077773	SLM:Molecular_Subspecies	PS 16:0;0-20:3;0
Phosphatidylserine (18:1_18:2)	SLM:000078021	SLM:Molecular_Subspecies	PS 18:1;0-18:2;0
Phosphatidylserine (16:0_20:4)	SLM:000077774	SLM:Molecular_Subspecies	PS 16:0;0-20:4;0
Phosphatidylserine (18:2_18:2)	SLM:000078069	SLM:Molecular_Subspecies	PS 18:2;0-18:2;0
Phosphatidylserine (17:0_20:4)	SLM:000077930	SLM:Molecular_Subspecies	PS 17:0;0-20:4;0
Phosphatidylserine (18:0_20:3)	SLM:000077979	SLM:Molecular_Subspecies	PS 18:0;0-20:3;0
Phosphatidylserine (16:0_22:4)	SLM:000077781	SLM:Molecular_Subspecies	PS 16:0;0-22:4;0
Phosphatidylserine (18:0_20:4)	SLM:000077980	SLM:Molecular_Subspecies	PS 18:0;0-20:4;0
Phosphatidylserine (18:1_20:3)	SLM:000078028	SLM:Molecular_Subspecies	PS 18:1;0-20:3;0
Phosphatidylserine (18:1_20:4)	SLM:000078029	SLM:Molecular_Subspecies	PS 18:1;0-20:4;0
Phosphatidylserine (18:2_20:3)	SLM:000078076	SLM:Molecular_Subspecies	PS 18:2;0-20:3;0
Phosphatidylserine (16:0_22:6)	SLM:000077783	SLM:Molecular_Subspecies	PS 16:0;0-22:6;0
Phosphatidylserine (18:2_20:4)	SLM:000078077	SLM:Molecular_Subspecies	PS 18:2;0-20:4;0
Phosphatidylserine (19:0_20:4)	SLM:000078215	SLM:Molecular_Subspecies	PS 19:0;0-20:4;0
Phosphatidylserine (18:0_22:4)	SLM:000077987	SLM:Molecular_Subspecies	PS 18:0;0-22:4;0
Phosphatidylserine (18:0_22:5)	SLM:000077988	SLM:Molecular_Subspecies	PS 18:0;0-22:5;0
Phosphatidylserine (18:1_22:4)	SLM:000078036	SLM:Molecular_Subspecies	PS 18:1;0-22:4;0
Phosphatidylserine (20:1_20:4)	SLM:000078302	SLM:Molecular_Subspecies	PS 20:1;0-20:4;0
Phosphatidylserine (18:0_22:6)	SLM:000077989	SLM:Molecular_Subspecies	PS 18:0;0-22:6;0
Phosphatidylserine (18:1_22:5)	SLM:000078037	SLM:Molecular_Subspecies	PS 18:1;0-22:5;0
Phosphatidylserine (18:2_22:4)	SLM:000078084	SLM:Molecular_Subspecies	PS 18:2;0-22:4;0
Phosphatidylserine (18:1_22:6)	SLM:000078038	SLM:Molecular_Subspecies	PS 18:1;0-22:6;0
Phosphatidylserine (18:2_22:5)	SLM:000078085	SLM:Molecular_Subspecies	PS 18:2;0-22:5;0
Phosphatidylserine (20:3_20:4)	SLM:000078385	SLM:Molecular_Subspecies	PS 20:3;0-20:4;0
Phosphatidylserine (18:2_22:6)	SLM:000078086	SLM:Molecular_Subspecies	PS 18:2;0-22:6;0
Phosphatidylserine (20:4_20:4)	SLM:000078425	SLM:Molecular_Subspecies	PS 20:4;0-20:4;0
Phosphatidylserine (20:4_20:5)	SLM:000078426	SLM:Molecular_Subspecies	PS 20:4;0-20:5;0
Phosphatidylserine (20:3_22:6)	SLM:000078394	SLM:Molecular_Subspecies	PS 20:3;0-22:6;0
Phosphatidylserine (20:4_22:5)	SLM:000078433	SLM:Molecular_Subspecies	PS 20:4;0-22:5;0
Phosphatidylserine (20:4_22:6)	SLM:000078434	SLM:Molecular_Subspecies	PS 20:4;0-22:6;0
Sphingomyelin (d34:0)	SLM:000390716	SLM:Species	SM 34:0;2
Sphingomyelin (d36:2)	SLM:000390737	SLM:Species	SM 36:2;2
Sphingomyelin (d38:2)	SLM:000390765	SLM:Species	SM 38:2;2
Sphingomyelin (d42:1)	SLM:000390824	SLM:Species	SM 42:1;2
Triacylglycerol (40:0)	SLM:000308215	SLM:Species	TAG 40:0;0
Triacylglycerol (44:1)	SLM:000308232	SLM:Species	TAG 44:1;0
Triacylglycerol (52:1)	SLM:000308296	SLM:Species	TAG 52:1;0
Triacylglycerol (54:1)	SLM:000308318	SLM:Species	TAG 54:1;0
Ceramide (t34:0)	SLM:000391253	SLM:Species	Cer 34:0;3
Diacylglycerol (14:0_16:0)	SLM:000308755	SLM:Molecular_Subspecies	DAG 14:0;0-16:0;0
Diacylglycerol (14:0_18:1)	SLM:000308760	SLM:Molecular_Subspecies	DAG 14:0;0-18:1;0
Diacylglycerol (14:0_18:2)	SLM:000308761	SLM:Molecular_Subspecies	DAG 14:0;0-18:2;0
Diacylglycerol (16:1_16:1)	SLM:000308890	SLM:Molecular_Subspecies	DAG 16:1;0-16:1;0
Diacylglycerol (16:0_18:3)	SLM:000308864	SLM:Molecular_Subspecies	DAG 16:0;0-18:3;0
Diacylglycerol (16:2_18:1)	SLM:000308925	SLM:Molecular_Subspecies	DAG 16:2;0-18:1;0
Diacylglycerol (16:1_18:3)	SLM:000308896	SLM:Molecular_Subspecies	DAG 16:1;0-18:3;0
Diacylglycerol (16:2_18:2)	SLM:000308926	SLM:Molecular_Subspecies	DAG 16:2;0-18:2;0
Diacylglycerol (18:1_20:1)	SLM:000309018	SLM:Molecular_Subspecies	DAG 18:1;0-20:1;0
Diacylglycerol (18:0_20:4)	SLM:000308993	SLM:Molecular_Subspecies	DAG 18:0;0-20:4;0
Diacylglycerol (18:2_20:4)	SLM:000309048	SLM:Molecular_Subspecies	DAG 18:2;0-20:4;0
Phosphatidate (16:0_18:0)	SLM:000059764	SLM:Molecular_Subspecies	PA 16:0;0-18:0;0
Triacylglycerol (36:0)	SLM:000308209	SLM:Species	TAG 36:0;0
Triacylglycerol (38:0)	SLM:000308211	SLM:Species	TAG 38:0;0
Triacylglycerol (40:1)	SLM:000308216	SLM:Species	TAG 40:1;0
Triacylglycerol (40:2)	SLM:000308217	SLM:Species	TAG 40:2;0
Triacylglycerol (42:0)	SLM:000308221	SLM:Species	TAG 42:0;0
Triacylglycerol (42:1)	SLM:000308222	SLM:Species	TAG 42:1;0
Triacylglycerol (42:2)	SLM:000308223	SLM:Species	TAG 42:2;0
Triacylglycerol (46:3)	SLM:000308246	SLM:Species	TAG 46:3;0
Triacylglycerol (48:4)	SLM:000308261	SLM:Species	TAG 48:4;0
Triacylglycerol (48:5)	SLM:000308262	SLM:Species	TAG 48:5;0
Triacylglycerol (49:4)	SLM:000308270	SLM:Species	TAG 49:4;0
Triacylglycerol (50:6)	SLM:000308281	SLM:Species	TAG 50:6;0
Triacylglycerol (51:1)	SLM:000308286	SLM:Species	TAG 51:1;0
Triacylglycerol (51:5)	SLM:000308290	SLM:Species	TAG 51:5;0
Triacylglycerol (53:1)	SLM:000308307	SLM:Species	TAG 53:1;0
Triacylglycerol (55:2)	SLM:000308334	SLM:Species	TAG 55:2;0
Triacylglycerol (55:6)	SLM:000308338	SLM:Species	TAG 55:6;0
Triacylglycerol (56:1)	SLM:000308343	SLM:Species	TAG 56:1;0
Triacylglycerol (57:3)	SLM:000308362	SLM:Species	TAG 57:3;0
Triacylglycerol (57:4)	SLM:000308363	SLM:Species	TAG 57:4;0
Triacylglycerol (60:3)	SLM:000308406	SLM:Species	TAG 60:3;0
Triacylglycerol (60:5)	SLM:000308408	SLM:Species	TAG 60:5;0
Ceramide (d34:0)	SLM:000391238	SLM:Species	Cer 34:0;2
Ceramide (d34:1)	SLM:000391236	SLM:Species	Cer 34:1;2
Ceramide (d34:2)	SLM:000391234	SLM:Species	Cer 34:2;2
Ceramide (d36:1)	SLM:000391261	SLM:Species	Cer 36:1;2
Ceramide (d36:2)	SLM:000391259	SLM:Species	Cer 36:2;2
Ceramide (d38:1)	SLM:000391289	SLM:Species	Cer 38:1;2
Ceramide (d38:2)	SLM:000391287	SLM:Species	Cer 38:2;2
Ceramide (t40:0)	SLM:000391338	SLM:Species	Cer 40:0;3
Ceramide (d40:2)	SLM:000391317	SLM:Species	Cer 40:2;2
Ceramide (t42:1)	SLM:000391362	SLM:Species	Cer 42:1;3
Diacylglycerol (14:0_16:1)	SLM:000308756	SLM:Molecular_Subspecies	DAG 14:0;0-16:1;0
Diacylglycerol (14:1_18:1)	SLM:000308795	SLM:Molecular_Subspecies	DAG 14:1;0-18:1;0
Diacylglycerol (14:0_18:3)	SLM:000308762	SLM:Molecular_Subspecies	DAG 14:0;0-18:3;0
Diacylglycerol (14:1_18:2)	SLM:000308796	SLM:Molecular_Subspecies	DAG 14:1;0-18:2;0
Diacylglycerol (15:0_18:2)	SLM:000308830	SLM:Molecular_Subspecies	DAG 15:0;0-18:2;0
Diacylglycerol (16:1_18:0)	SLM:000308893	SLM:Molecular_Subspecies	DAG 16:1;0-18:0;0
Diacylglycerol (17:0_18:1)	SLM:000308955	SLM:Molecular_Subspecies	DAG 17:0;0-18:1;0
Diacylglycerol (17:0_18:2)	SLM:000308956	SLM:Molecular_Subspecies	DAG 17:0;0-18:2;0
Diacylglycerol (16:0_20:1)	SLM:000308868	SLM:Molecular_Subspecies	DAG 16:0;0-20:1;0
Diacylglycerol (16:0_20:2)	SLM:000308869	SLM:Molecular_Subspecies	DAG 16:0;0-20:2;0
Diacylglycerol (16:1_20:1)	SLM:000308900	SLM:Molecular_Subspecies	DAG 16:1;0-20:1;0
Diacylglycerol (16:0_20:3)	SLM:000308870	SLM:Molecular_Subspecies	DAG 16:0;0-20:3;0
Diacylglycerol (18:0_18:3)	SLM:000308986	SLM:Molecular_Subspecies	DAG 18:0;0-18:3;0
Diacylglycerol (16:0_20:4)	SLM:000308871	SLM:Molecular_Subspecies	DAG 16:0;0-20:4;0
Diacylglycerol (16:1_20:3)	SLM:000308902	SLM:Molecular_Subspecies	DAG 16:1;0-20:3;0
Diacylglycerol (16:1_20:4)	SLM:000308903	SLM:Molecular_Subspecies	DAG 16:1;0-20:4;0
Diacylglycerol (18:2_19:0)	SLM:000309043	SLM:Molecular_Subspecies	DAG 18:2;0-19:0;0
Diacylglycerol (18:0_20:1)	SLM:000308990	SLM:Molecular_Subspecies	DAG 18:0;0-20:1;0
Diacylglycerol (18:1_20:0)	SLM:000309017	SLM:Molecular_Subspecies	DAG 18:1;0-20:0;0
Diacylglycerol (18:0_20:3)	SLM:000308992	SLM:Molecular_Subspecies	DAG 18:0;0-20:3;0
Diacylglycerol (18:1_20:2)	SLM:000309019	SLM:Molecular_Subspecies	DAG 18:1;0-20:2;0
Diacylglycerol (18:2_20:1)	SLM:000309045	SLM:Molecular_Subspecies	DAG 18:2;0-20:1;0
Diacylglycerol (16:0_22:4)	SLM:000308878	SLM:Molecular_Subspecies	DAG 16:0;0-22:4;0
Diacylglycerol (16:0_22:5)	SLM:000308879	SLM:Molecular_Subspecies	DAG 16:0;0-22:5;0
Diacylglycerol (16:0_22:6)	SLM:000308880	SLM:Molecular_Subspecies	DAG 16:0;0-22:6;0
Diacylglycerol (18:1_22:0)	SLM:000309024	SLM:Molecular_Subspecies	DAG 18:1;0-22:0;0
Diacylglycerol (18:0_22:4)	SLM:000309000	SLM:Molecular_Subspecies	DAG 18:0;0-22:4;0
Diacylglycerol (18:1_22:4)	SLM:000309028	SLM:Molecular_Subspecies	DAG 18:1;0-22:4;0
Diacylglycerol (18:0_22:6)	SLM:000309002	SLM:Molecular_Subspecies	DAG 18:0;0-22:6;0
Diacylglycerol (18:1_22:5)	SLM:000309029	SLM:Molecular_Subspecies	DAG 18:1;0-22:5;0
Diacylglycerol (18:2_22:4)	SLM:000309055	SLM:Molecular_Subspecies	DAG 18:2;0-22:4;0
Diacylglycerol (18:1_24:0)	SLM:000309031	SLM:Molecular_Subspecies	DAG 18:1;0-24:0;0
Hexosyl ceramide (t34:0)	SLM:000390323	SLM:Species	HexCer 34:0;3
Hexosyl ceramide (d34:1)	SLM:000390308	SLM:Species	HexCer 34:1;2
Hexosyl ceramide (t34:1)	SLM:000390320	SLM:Species	HexCer 34:1;3
Hexosyl ceramide (d36:1)	SLM:000390331	SLM:Species	HexCer 36:1;2
Hexosyl ceramide (t36:1)	SLM:000390346	SLM:Species	HexCer 36:1;3
Hexosyl ceramide (d38:1)	SLM:000390358	SLM:Species	HexCer 38:1;2
Hexosyl ceramide (t38:1)	SLM:000390374	SLM:Species	HexCer 38:1;3
Hexosyl ceramide (d40:0)	SLM:000390390	SLM:Species	HexCer 40:0;2
Hexosyl ceramide (t40:0)	SLM:000390404	SLM:Species	HexCer 40:0;3
Hexosyl ceramide (t40:1)	SLM:000390402	SLM:Species	HexCer 40:1;3
Hexosyl ceramide (d40:2)	SLM:000390385	SLM:Species	HexCer 40:2;2
Hexosyl ceramide (t40:2)	SLM:000390399	SLM:Species	HexCer 40:2;3
Hexosyl ceramide (d42:0)	SLM:000390415	SLM:Species	HexCer 42:0;2
Hexosyl ceramide (t42:0)	SLM:000390427	SLM:Species	HexCer 42:0;3
Hexosyl ceramide (d42:1)	SLM:000390412	SLM:Species	HexCer 42:1;2
Hexosyl ceramide (t42:1)	SLM:000390425	SLM:Species	HexCer 42:1;3
Hexosyl ceramide (t44:1)	SLM:000390446	SLM:Species	HexCer 44:1;3
Phosphatidate (18:0_0:0)	SLM:000059969	SLM:Molecular_Subspecies	LPA 18:0;0
Phosphatidylcholine (14:1_0:0)	SLM:000063612	SLM:Molecular_Subspecies	LPC 14:1;0
Phosphatidylcholine (16:2_0:0)	SLM:000063830	SLM:Molecular_Subspecies	LPC 16:2;0
Phosphatidylcholine (O-16:1_0:0)	SLM:000065977	SLM:Molecular_Subspecies	LPC O- 16:1;0
Phosphatidylcholine (O-18:1_0:0)	SLM:000066237	SLM:Molecular_Subspecies	LPC O- 18:1;0
Phosphatidylcholine (O-18:2_0:0)	SLM:000066302	SLM:Molecular_Subspecies	LPC O- 18:2;0
Phosphatidylethanolamine (16:1_0:0)	SLM:000067741	SLM:Molecular_Subspecies	LPE 16:1;0
Phosphatidylethanolamine (20:0_0:0)	SLM:000068182	SLM:Molecular_Subspecies	LPE 20:0;0
Phosphatidylethanolamine (20:1_0:0)	SLM:000068226	SLM:Molecular_Subspecies	LPE 20:1;0
Phosphatidylethanolamine (O-16:0_0:0)	SLM:000069876	SLM:Molecular_Subspecies	LPE O- 16:0;0
Phosphatidylethanolamine (O-16:1_0:0)	SLM:000069941	SLM:Molecular_Subspecies	LPE O- 16:1;0
Phosphatidylethanolamine (O-18:0_0:0)	SLM:000070136	SLM:Molecular_Subspecies	LPE O- 18:0;0
Phosphatidylethanolamine (O-18:1_0:0)	SLM:000070201	SLM:Molecular_Subspecies	LPE O- 18:1;0
Phosphatidylethanolamine (O-18:2_0:0)	SLM:000070266	SLM:Molecular_Subspecies	LPE O- 18:2;0
Phosphatidylglycerol (16:0_0:0)	SLM:000071651	SLM:Molecular_Subspecies	LPG 16:0;0
Phosphatidylglycerol (18:1_0:0)	SLM:000071911	SLM:Molecular_Subspecies	LPG 18:1;0
Phosphatidylinositol (16:0_0:0)	SLM:000073795	SLM:Molecular_Subspecies	LPI 16:0;0
Phosphatidylinositol (22:6_0:0)	SLM:000074784	SLM:Molecular_Subspecies	LPI 22:6;0
Phosphatidylserine (16:2_0:0)	SLM:000077866	SLM:Molecular_Subspecies	LPS 16:2;0
Phosphatidylserine (18:2_0:0)	SLM:000078068	SLM:Molecular_Subspecies	LPS 18:2;0
Phosphatidylserine (20:0_0:0)	SLM:000078254	SLM:Molecular_Subspecies	LPS 20:0;0
Phosphatidylserine (20:1_0:0)	SLM:000078298	SLM:Molecular_Subspecies	LPS 20:1;0
Phosphatidylserine (22:0_0:0)	SLM:000078541	SLM:Molecular_Subspecies	LPS 22:0;0
Phosphatidylserine (22:1_0:0)	SLM:000078578	SLM:Molecular_Subspecies	LPS 22:1;0
Phosphatidylserine (22:6_0:0)	SLM:000078748	SLM:Molecular_Subspecies	LPS 22:6;0
Phosphatidylserine (24:0_0:0)	SLM:000078779	SLM:Molecular_Subspecies	LPS 24:0;0
Phosphatidate (16:0_16:0)	SLM:000059760	SLM:Molecular_Subspecies	PA 16:0;0-16:0;0
Phosphatidate (16:0_16:1)	SLM:000059761	SLM:Molecular_Subspecies	PA 16:0;0-16:1;0
Phosphatidate (16:0_18:1)	SLM:000059765	SLM:Molecular_Subspecies	PA 16:0;0-18:1;0
Phosphatidate (16:1_18:0)	SLM:000059817	SLM:Molecular_Subspecies	PA 16:1;0-18:0;0
Phosphatidate (16:0_18:2)	SLM:000059766	SLM:Molecular_Subspecies	PA 16:0;0-18:2;0
Phosphatidate (18:0_18:1)	SLM:000059971	SLM:Molecular_Subspecies	PA 18:0;0-18:1;0
Phosphatidate (18:0_18:2)	SLM:000059972	SLM:Molecular_Subspecies	PA 18:0;0-18:2;0
Phosphatidate (18:1_18:1)	SLM:000060020	SLM:Molecular_Subspecies	PA 18:1;0-18:1;0
Phosphatidate (18:1_18:2)	SLM:000060021	SLM:Molecular_Subspecies	PA 18:1;0-18:2;0
Phosphatidate (18:2_18:2)	SLM:000060069	SLM:Molecular_Subspecies	PA 18:2;0-18:2;0
Phosphatidate (18:0_22:4)	SLM:000059987	SLM:Molecular_Subspecies	PA 18:0;0-22:4;0
Phosphatidate (18:0_22:6)	SLM:000059989	SLM:Molecular_Subspecies	PA 18:0;0-22:6;0
Phosphatidylcholine (14:0_14:0)	SLM:000063556	SLM:Molecular_Subspecies	PC 14:0;0-14:0;0
Phosphatidylcholine (12:0_18:0)	SLM:000063448	SLM:Molecular_Subspecies	PC 12:0;0-18:0;0
Phosphatidylcholine (15:0_15:0)	SLM:000063669	SLM:Molecular_Subspecies	PC 15:0;0-15:0;0
Phosphatidylcholine (15:0_16:1)	SLM:000063671	SLM:Molecular_Subspecies	PC 15:0;0-16:1;0
Phosphatidylcholine (14:1_18:1)	SLM:000063620	SLM:Molecular_Subspecies	PC 14:1;0-18:1;0
Phosphatidylcholine (16:0_16:2)	SLM:000063726	SLM:Molecular_Subspecies	PC 16:0;0-16:2;0
Phosphatidylcholine (16:1_17:0)	SLM:000063780	SLM:Molecular_Subspecies	PC 16:1;0-17:0;0
Phosphatidylcholine (14:0_20:3)	SLM:000063572	SLM:Molecular_Subspecies	PC 14:0;0-20:3;0
Phosphatidylcholine (16:1_20:0)	SLM:000063787	SLM:Molecular_Subspecies	PC 16:1;0-20:0;0
Phosphatidylcholine (16:1_20:1)	SLM:000063788	SLM:Molecular_Subspecies	PC 16:1;0-20:1;0
Phosphatidylcholine (16:1_22:4)	SLM:000063798	SLM:Molecular_Subspecies	PC 16:1;0-22:4;0
Phosphatidylcholine (16:1_22:5)	SLM:000063799	SLM:Molecular_Subspecies	PC 16:1;0-22:5;0
Phosphatidylcholine (16:1_22:6)	SLM:000063800	SLM:Molecular_Subspecies	PC 16:1;0-22:6;0
Phosphatidylcholine (18:3_20:4)	SLM:000064088	SLM:Molecular_Subspecies	PC 18:3;0-20:4;0
Phosphatidylcholine (18:0_22:1)	SLM:000063948	SLM:Molecular_Subspecies	PC 18:0;0-22:1;0
Phosphatidylcholine (18:1_22:0)	SLM:000063996	SLM:Molecular_Subspecies	PC 18:1;0-22:0;0
Phosphatidylcholine (18:1_22:1)	SLM:000063997	SLM:Molecular_Subspecies	PC 18:1;0-22:1;0
Phosphatidylcholine (18:1_24:0)	SLM:000064003	SLM:Molecular_Subspecies	PC 18:1;0-24:0;0
Phosphatidylcholine (O-18:1_14:0)	SLM:000066241	SLM:Molecular_Subspecies	PC O- 18:1;0-14:0;0
Phosphatidylcholine (O-16:1_16:1)	SLM:000065985	SLM:Molecular_Subspecies	PC O- 16:1;0-16:1;0
Phosphatidylcholine (O-17:0_16:1)	SLM:000066050	SLM:Molecular_Subspecies	PC O- 17:0;0-16:1;0
Phosphatidylcholine (O-17:1_16:0)	SLM:000066114	SLM:Molecular_Subspecies	PC O- 17:1;0-16:0;0
Phosphatidylcholine (O-18:0_16:1)	SLM:000066180	SLM:Molecular_Subspecies	PC O- 18:0;0-16:1;0
Phosphatidylcholine (O-16:1_18:1)	SLM:000065989	SLM:Molecular_Subspecies	PC O- 16:1;0-18:1;0
Phosphatidylcholine (O-18:1_16:1)	SLM:000066245	SLM:Molecular_Subspecies	PC O- 18:1;0-16:1;0
Phosphatidylcholine (O-16:0_18:3)	SLM:000065926	SLM:Molecular_Subspecies	PC O- 16:0;0-18:3;0
Phosphatidylcholine (O-18:0_18:1)	SLM:000066184	SLM:Molecular_Subspecies	PC O- 18:0;0-18:1;0
Phosphatidylcholine (O-18:1_18:1)	SLM:000066249	SLM:Molecular_Subspecies	PC O- 18:1;0-18:1;0
Phosphatidylcholine (O-18:2_18:0)	SLM:000066313	SLM:Molecular_Subspecies	PC O- 18:2;0-18:0;0
Phosphatidylcholine (O-16:0_20:3)	SLM:000065932	SLM:Molecular_Subspecies	PC O- 16:0;0-20:3;0
Phosphatidylcholine (O-18:1_18:2)	SLM:000066250	SLM:Molecular_Subspecies	PC O- 18:1;0-18:2;0
Phosphatidylcholine (O-18:2_18:1)	SLM:000066314	SLM:Molecular_Subspecies	PC O- 18:2;0-18:1;0
Phosphatidylcholine (O-16:1_20:3)	SLM:000065997	SLM:Molecular_Subspecies	PC O- 16:1;0-20:3;0
Phosphatidylcholine (O-18:1_18:3)	SLM:000066251	SLM:Molecular_Subspecies	PC O- 18:1;0-18:3;0
Phosphatidylcholine (O-17:0_20:1)	SLM:000066060	SLM:Molecular_Subspecies	PC O- 17:0;0-20:1;0
Phosphatidylcholine (O-17:0_20:2)	SLM:000066061	SLM:Molecular_Subspecies	PC O- 17:0;0-20:2;0
Phosphatidylcholine (O-17:1_20:1)	SLM:000066125	SLM:Molecular_Subspecies	PC O- 17:1;0-20:1;0
Phosphatidylcholine (O-17:1_20:4)	SLM:000066128	SLM:Molecular_Subspecies	PC O- 17:1;0-20:4;0
Phosphatidylcholine (O-16:0_22:4)	SLM:000065940	SLM:Molecular_Subspecies	PC O- 16:0;0-22:4;0
Phosphatidylcholine (O-18:1_20:3)	SLM:000066257	SLM:Molecular_Subspecies	PC O- 18:1;0-20:3;0
Phosphatidylcholine (O-16:0_22:5)	SLM:000065941	SLM:Molecular_Subspecies	PC O- 16:0;0-22:5;0
Phosphatidylcholine (O-16:1_22:4)	SLM:000066005	SLM:Molecular_Subspecies	PC O- 16:1;0-22:4;0
Phosphatidylcholine (O-16:1_22:5)	SLM:000066006	SLM:Molecular_Subspecies	PC O- 16:1;0-22:5;0
Phosphatidylcholine (O-16:1_22:6)	SLM:000066007	SLM:Molecular_Subspecies	PC O- 16:1;0-22:6;0
Phosphatidylcholine (O-17:0_22:6)	SLM:000066072	SLM:Molecular_Subspecies	PC O- 17:0;0-22:6;0
Phosphatidylcholine (O-16:0_24:4)	SLM:000065945	SLM:Molecular_Subspecies	PC O- 16:0;0-24:4;0
Phosphatidylcholine (O-18:0_22:4)	SLM:000066200	SLM:Molecular_Subspecies	PC O- 18:0;0-22:4;0
Phosphatidylcholine (O-18:1_22:4)	SLM:000066265	SLM:Molecular_Subspecies	PC O- 18:1;0-22:4;0
Phosphatidylcholine (O-18:0_22:6)	SLM:000066202	SLM:Molecular_Subspecies	PC O- 18:0;0-22:6;0
Phosphatidylcholine (O-18:1_22:6)	SLM:000066267	SLM:Molecular_Subspecies	PC O- 18:1;0-22:6;0
Phosphatidylcholine (O-18:2_22:6)	SLM:000066332	SLM:Molecular_Subspecies	PC O- 18:2;0-22:6;0
Phosphatidylethanolamine (16:0_16:1)	SLM:000067689	SLM:Molecular_Subspecies	PE 16:0;0-16:1;0
Phosphatidylethanolamine (16:1_18:0)	SLM:000067745	SLM:Molecular_Subspecies	PE 16:1;0-18:0;0
Phosphatidylethanolamine (16:0_18:3)	SLM:000067695	SLM:Molecular_Subspecies	PE 16:0;0-18:3;0
Phosphatidylethanolamine (18:0_18:3)	SLM:000067901	SLM:Molecular_Subspecies	PE 18:0;0-18:3;0
Phosphatidylethanolamine (18:2_19:0)	SLM:000068000	SLM:Molecular_Subspecies	PE 18:2;0-19:0;0
Phosphatidylethanolamine (18:0_20:1)	SLM:000067905	SLM:Molecular_Subspecies	PE 18:0;0-20:1;0
Phosphatidylethanolamine (18:1_20:0)	SLM:000067953	SLM:Molecular_Subspecies	PE 18:1;0-20:0;0
Phosphatidylethanolamine (18:0_20:2)	SLM:000067906	SLM:Molecular_Subspecies	PE 18:0;0-20:2;0
Phosphatidylethanolamine (18:2_20:0)	SLM:000068001	SLM:Molecular_Subspecies	PE 18:2;0-20:0;0
Phosphatidylethanolamine (18:2_20:1)	SLM:000068002	SLM:Molecular_Subspecies	PE 18:2;0-20:1;0
Phosphatidylethanolamine (17:0_22:4)	SLM:000067865	SLM:Molecular_Subspecies	PE 17:0;0-22:4;0
Phosphatidylethanolamine (19:0_20:4)	SLM:000068143	SLM:Molecular_Subspecies	PE 19:0;0-20:4;0
Phosphatidylethanolamine (17:0_22:5)	SLM:000067866	SLM:Molecular_Subspecies	PE 17:0;0-22:5;0
Phosphatidylethanolamine (17:0_22:6)	SLM:000067867	SLM:Molecular_Subspecies	PE 17:0;0-22:6;0
Phosphatidylethanolamine (20:0_20:4)	SLM:000068187	SLM:Molecular_Subspecies	PE 20:0;0-20:4;0
Phosphatidylethanolamine (22:4_22:6)	SLM:000068614	SLM:Molecular_Subspecies	PE 22:4;0-22:6;0
Phosphatidylethanolamine (O-16:1_16:1)	SLM:000069949	SLM:Molecular_Subspecies	PE O- 16:1;0-16:1;0
Phosphatidylethanolamine (O-16:0_18:1)	SLM:000069888	SLM:Molecular_Subspecies	PE O- 16:0;0-18:1;0
Phosphatidylethanolamine (O-18:1_16:0)	SLM:000070208	SLM:Molecular_Subspecies	PE O- 18:1;0-16:0;0
Phosphatidylethanolamine (O-18:1_16:1)	SLM:000070209	SLM:Molecular_Subspecies	PE O- 18:1;0-16:1;0
Phosphatidylethanolamine (O-18:2_16:1)	SLM:000070274	SLM:Molecular_Subspecies	PE O- 18:2;0-16:1;0
Phosphatidylethanolamine (O-18:0_18:1)	SLM:000070148	SLM:Molecular_Subspecies	PE O- 18:0;0-18:1;0
Phosphatidylethanolamine (O-16:1_20:1)	SLM:000069959	SLM:Molecular_Subspecies	PE O- 16:1;0-20:1;0
Phosphatidylethanolamine (O-16:1_20:2)	SLM:000069960	SLM:Molecular_Subspecies	PE O- 16:1;0-20:2;0
Phosphatidylethanolamine (O-18:2_18:3)	SLM:000070280	SLM:Molecular_Subspecies	PE O- 18:2;0-18:3;0
Phosphatidylethanolamine (O-18:0_20:1)	SLM:000070154	SLM:Molecular_Subspecies	PE O- 18:0;0-20:1;0
Phosphatidylethanolamine (O-18:1_20:0)	SLM:000070218	SLM:Molecular_Subspecies	PE O- 18:1;0-20:0;0
Phosphatidylethanolamine (O-16:1_22:1)	SLM:000069966	SLM:Molecular_Subspecies	PE O- 16:1;0-22:1;0
Phosphatidylethanolamine (O-18:2_20:0)	SLM:000070283	SLM:Molecular_Subspecies	PE O- 18:2;0-20:0;0
Phosphatidylethanolamine (O-18:0_20:3)	SLM:000070156	SLM:Molecular_Subspecies	PE O- 18:0;0-20:3;0
Phosphatidylethanolamine (O-18:1_20:2)	SLM:000070220	SLM:Molecular_Subspecies	PE O- 18:1;0-20:2;0
Phosphatidylethanolamine (O-18:2_20:1)	SLM:000070284	SLM:Molecular_Subspecies	PE O- 18:2;0-20:1;0
Phosphatidylethanolamine (O-18:2_20:2)	SLM:000070285	SLM:Molecular_Subspecies	PE O- 18:2;0-20:2;0
Phosphatidylethanolamine (O-17:1_22:4)	SLM:000070099	SLM:Molecular_Subspecies	PE O- 17:1;0-22:4;0
Phosphatidylethanolamine (O-17:1_22:6)	SLM:000070101	SLM:Molecular_Subspecies	PE O- 17:1;0-22:6;0
Phosphatidylethanolamine (O-18:1_22:1)	SLM:000070226	SLM:Molecular_Subspecies	PE O- 18:1;0-22:1;0
Phosphatidylethanolamine (O-18:1_22:2)	SLM:000070227	SLM:Molecular_Subspecies	PE O- 18:1;0-22:2;0
Phosphatidylethanolamine (O-18:2_22:1)	SLM:000070291	SLM:Molecular_Subspecies	PE O- 18:2;0-22:1;0
Phosphatidylethanolamine (O-18:2_22:2)	SLM:000070292	SLM:Molecular_Subspecies	PE O- 18:2;0-22:2;0
Phosphatidylethanolamine (O-18:2_22:3)	SLM:000070293	SLM:Molecular_Subspecies	PE O- 18:2;0-22:3;0
Phosphatidylethanolamine (O-18:1_24:4)	SLM:000070234	SLM:Molecular_Subspecies	PE O- 18:1;0-24:4;0
Phosphatidylglycerol (14:0_16:0)	SLM:000071487	SLM:Molecular_Subspecies	PG 14:0;0-16:0;0
Phosphatidylglycerol (16:0_16:1)	SLM:000071653	SLM:Molecular_Subspecies	PG 16:0;0-16:1;0
Phosphatidylglycerol (16:1_18:1)	SLM:000071710	SLM:Molecular_Subspecies	PG 16:1;0-18:1;0
Phosphatidylglycerol (16:1_18:2)	SLM:000071711	SLM:Molecular_Subspecies	PG 16:1;0-18:2;0
Phosphatidylglycerol (18:0_18:1)	SLM:000071863	SLM:Molecular_Subspecies	PG 18:0;0-18:1;0
Phosphatidylglycerol (16:0_20:2)	SLM:000071664	SLM:Molecular_Subspecies	PG 16:0;0-20:2;0
Phosphatidylglycerol (18:0_18:2)	SLM:000071864	SLM:Molecular_Subspecies	PG 18:0;0-18:2;0
Phosphatidylglycerol (18:1_18:1)	SLM:000071912	SLM:Molecular_Subspecies	PG 18:1;0-18:1;0
Phosphatidylglycerol (16:0_20:3)	SLM:000071665	SLM:Molecular_Subspecies	PG 16:0;0-20:3;0
Phosphatidylglycerol (18:1_18:2)	SLM:000071913	SLM:Molecular_Subspecies	PG 18:1;0-18:2;0
Phosphatidylglycerol (16:0_20:4)	SLM:000071666	SLM:Molecular_Subspecies	PG 16:0;0-20:4;0
Phosphatidylglycerol (18:2_18:2)	SLM:000071961	SLM:Molecular_Subspecies	PG 18:2;0-18:2;0
Phosphatidylglycerol (18:0_20:4)	SLM:000071872	SLM:Molecular_Subspecies	PG 18:0;0-20:4;0
Phosphatidylglycerol (16:0_22:5)	SLM:000071674	SLM:Molecular_Subspecies	PG 16:0;0-22:5;0
Phosphatidylglycerol (18:1_20:4)	SLM:000071921	SLM:Molecular_Subspecies	PG 18:1;0-20:4;0
Phosphatidylglycerol (18:2_20:4)	SLM:000071969	SLM:Molecular_Subspecies	PG 18:2;0-20:4;0
Phosphatidylglycerol (18:1_22:4)	SLM:000071928	SLM:Molecular_Subspecies	PG 18:1;0-22:4;0
Phosphatidylglycerol (18:1_22:5)	SLM:000071929	SLM:Molecular_Subspecies	PG 18:1;0-22:5;0
Phosphatidylglycerol (18:2_22:4)	SLM:000071976	SLM:Molecular_Subspecies	PG 18:2;0-22:4;0
Phosphatidylglycerol (18:2_22:5)	SLM:000071977	SLM:Molecular_Subspecies	PG 18:2;0-22:5;0
Phosphatidylglycerol (20:3_20:4)	SLM:000072277	SLM:Molecular_Subspecies	PG 20:3;0-20:4;0
Phosphatidylglycerol (20:4_20:4)	SLM:000072317	SLM:Molecular_Subspecies	PG 20:4;0-20:4;0
Phosphatidylglycerol (20:4_22:4)	SLM:000072324	SLM:Molecular_Subspecies	PG 20:4;0-22:4;0
Phosphatidylglycerol (22:6_22:6)	SLM:000072641	SLM:Molecular_Subspecies	PG 22:6;0-22:6;0
Phosphatidylinositol (15:0_16:0)	SLM:000073742	SLM:Molecular_Subspecies	PI 15:0;0-16:0;0
Phosphatidylinositol (16:0_16:1)	SLM:000073797	SLM:Molecular_Subspecies	PI 16:0;0-16:1;0
Phosphatidylinositol (17:0_17:0)	SLM:000073955	SLM:Molecular_Subspecies	PI 17:0;0-17:0;0
Phosphatidylinositol (17:0_18:2)	SLM:000073958	SLM:Molecular_Subspecies	PI 17:0;0-18:2;0
Phosphatidylinositol (16:0_20:1)	SLM:000073807	SLM:Molecular_Subspecies	PI 16:0;0-20:1;0
Phosphatidylinositol (16:0_20:2)	SLM:000073808	SLM:Molecular_Subspecies	PI 16:0;0-20:2;0
Phosphatidylinositol (16:1_22:4)	SLM:000073870	SLM:Molecular_Subspecies	PI 16:1;0-22:4;0
Phosphatidylinositol (18:1_22:4)	SLM:000074072	SLM:Molecular_Subspecies	PI 18:1;0-22:4;0
Phosphatidylinositol (20:2_20:4)	SLM:000074380	SLM:Molecular_Subspecies	PI 20:2;0-20:4;0
Phosphatidylserine (16:0_16:0)	SLM:000077760	SLM:Molecular_Subspecies	PS 16:0;0-16:0;0
Phosphatidylserine (16:0_16:1)	SLM:000077761	SLM:Molecular_Subspecies	PS 16:0;0-16:1;0
Phosphatidylserine (16:1_18:0)	SLM:000077817	SLM:Molecular_Subspecies	PS 16:1;0-18:0;0
Phosphatidylserine (17:0_18:1)	SLM:000077921	SLM:Molecular_Subspecies	PS 17:0;0-18:1;0
Phosphatidylserine (17:0_18:2)	SLM:000077922	SLM:Molecular_Subspecies	PS 17:0;0-18:2;0
Phosphatidylserine (16:0_20:1)	SLM:000077771	SLM:Molecular_Subspecies	PS 16:0;0-20:1;0
Phosphatidylserine (16:0_20:2)	SLM:000077772	SLM:Molecular_Subspecies	PS 16:0;0-20:2;0
Phosphatidylserine (18:1_18:1)	SLM:000078020	SLM:Molecular_Subspecies	PS 18:1;0-18:1;0
Phosphatidylserine (18:1_19:0)	SLM:000078024	SLM:Molecular_Subspecies	PS 18:1;0-19:0;0
Phosphatidylserine (18:0_20:1)	SLM:000077977	SLM:Molecular_Subspecies	PS 18:0;0-20:1;0
Phosphatidylserine (18:1_20:0)	SLM:000078025	SLM:Molecular_Subspecies	PS 18:1;0-20:0;0
Phosphatidylserine (16:1_22:1)	SLM:000077831	SLM:Molecular_Subspecies	PS 16:1;0-22:1;0
Phosphatidylserine (18:0_20:2)	SLM:000077978	SLM:Molecular_Subspecies	PS 18:0;0-20:2;0
Phosphatidylserine (18:1_20:1)	SLM:000078026	SLM:Molecular_Subspecies	PS 18:1;0-20:1;0
Phosphatidylserine (18:2_20:0)	SLM:000078073	SLM:Molecular_Subspecies	PS 18:2;0-20:0;0
Phosphatidylserine (17:0_22:4)	SLM:000077937	SLM:Molecular_Subspecies	PS 17:0;0-22:4;0
Phosphatidylserine (18:1_22:0)	SLM:000078032	SLM:Molecular_Subspecies	PS 18:1;0-22:0;0
Phosphatidylserine (18:1_22:1)	SLM:000078033	SLM:Molecular_Subspecies	PS 18:1;0-22:1;0
Phosphatidylserine (18:1_22:2)	SLM:000078034	SLM:Molecular_Subspecies	PS 18:1;0-22:2;0
Phosphatidylserine (20:0_20:4)	SLM:000078259	SLM:Molecular_Subspecies	PS 20:0;0-20:4;0
Phosphatidylserine (18:1_24:0)	SLM:000078039	SLM:Molecular_Subspecies	PS 18:1;0-24:0;0
Phosphatidylserine (18:1_24:1)	SLM:000078040	SLM:Molecular_Subspecies	PS 18:1;0-24:1;0
Phosphatidylserine (22:5_22:5)	SLM:000078717	SLM:Molecular_Subspecies	PS 22:5;0-22:5;0
Sphingomyelin (t34:1)	SLM:000390728	SLM:Species	SM 34:1;3
Sphingomyelin (d36:0)	SLM:000390741	SLM:Species	SM 36:0;2
Sphingomyelin (t40:0)	SLM:000390816	SLM:Species	SM 40:0;3
Triacylglycerol (42:3)	SLM:000308224	SLM:Species	TAG 42:3;0
Triacylglycerol (44:2)	SLM:000308233	SLM:Species	TAG 44:2;0
Triacylglycerol (44:3)	SLM:000308234	SLM:Species	TAG 44:3;0
Triacylglycerol (46:4)	SLM:000308247	SLM:Species	TAG 46:4;0
Triacylglycerol (47:3)	SLM:000308253	SLM:Species	TAG 47:3;0
Triacylglycerol (57:2)	SLM:000308361	SLM:Species	TAG 57:2;0
Triacylglycerol (59:4)	SLM:000308391	SLM:Species	TAG 59:4;0
Triacylglycerol (60:6)	SLM:000308409	SLM:Species	TAG 60:6;0
Sterol ester (27:1/17:1)			CE 27:1;0-17:1;0
Sterol ester (27:1/19:1)			CE 27:1;0-19:1;0
Sterol ester (27:1/19:3)			CE 27:1;0-19:3;0
Sterol ester (27:1/21:4)			CE 27:1;0-21:4;0
Sterol ester (27:1/21:5)			CE 27:1;0-21:5;0
Sterol ester (27:1/23:6)			CE 27:1;0-23:6;0
Sterol ester (27:1/24:2)			CE 27:1;0-24:2;0
Phosphatidylcholine (16:0_17:1)			PC 16:0;0-17:1;0
Phosphatidylcholine (16:0_19:1)			PC 16:0;0-19:1;0
Phosphatidylcholine (16:0_19:2)			PC 16:0;0-19:2;0
Phosphatidylcholine (17:1_18:1)			PC 17:1;0-18:1;0
Phosphatidylcholine (17:1_18:2)			PC 17:1;0-18:2;0
Phosphatidylcholine (18:2_19:1)			PC 18:2;0-19:1;0
Phosphatidylcholine (17:1_20:4)			PC 17:1;0-20:4;0
Phosphatidylcholine (19:1_20:4)			PC 19:1;0-20:4;0
Phosphatidylcholine (O-16:2_16:0)			PC O- 16:2;0-16:0;0
Ceramide (m32:0)			Cer 32:0;1
Phosphatidylcholine (16:0_17:2)			PC 16:0;0-17:2;0
Phosphatidylcholine (16:1_17:1)			PC 16:1;0-17:1;0
Phosphatidylcholine (17:1_22:4)			PC 17:1;0-22:4;0
Phosphatidylcholine (O-16:2_14:0)			PC O- 16:2;0-14:0;0
Phosphatidylcholine (O-16:2_16:1)			PC O- 16:2;0-16:1;0
Phosphatidylcholine (O-16:2_18:0)			PC O- 16:2;0-18:0;0
Phosphatidylcholine (O-16:2_18:1)			PC O- 16:2;0-18:1;0
Phosphatidylcholine (O-16:2_18:2)			PC O- 16:2;0-18:2;0
Phosphatidylcholine (O-16:2_20:4)			PC O- 16:2;0-20:4;0
Phosphatidylethanolamine (17:1_18:1)			PE 17:1;0-18:1;0
Phosphatidylethanolamine (17:1_18:2)			PE 17:1;0-18:2;0
Cardiolipins			CL 72:2;0
Triacylglycerol (34:0)			TAG 34:0;0
Cardiolipins			CL 68:2;0
Cardiolipins			CL 70:4;0
Cardiolipins			CL 70:5;0
Cardiolipins			CL 70:6;0
Cardiolipins			CL 70:7;0
Cardiolipins			CL 72:5;0
Cardiolipins			CL 72:6;0
Cardiolipins			CL 72:7;0
Cardiolipins			CL 72:8;0
Cardiolipins			CL 74:8;0
Cardiolipins			CL 74:9;0
Cardiolipins			CL 74:10;0
Cardiolipins			CL 76:8;0
Cardiolipins			CL 76:9;0
Cardiolipins			CL 76:10;0
Cardiolipins			CL 76:11;0
Cardiolipins			CL 76:12;0
Diacylglycerol (16:0_17:1)			DAG 16:0;0-17:1;0
Diacylglycerol (17:1_18:1)			DAG 17:1;0-18:1;0
Diacylglycerol (17:1_18:2)			DAG 17:1;0-18:2;0
Diacylglycerol (18:1_19:1)			DAG 18:1;0-19:1;0
Diacylglycerol (18:2_19:1)			DAG 18:2;0-19:1;0
Hexosyl ceramide (q34:0)			HexCer 34:0;4
Hexosyl ceramide (q38:0)			HexCer 38:0;4
Hexosyl ceramide (q40:0)			HexCer 40:0;4
Hexosyl ceramide (q42:0)			HexCer 42:0;4
Hexosyl ceramide (q42:1)			HexCer 42:1;4
Hexosyl ceramide (t42:2)			HexCer 42:2;3
Hexosyl ceramide (t44:2)			HexCer 44:2;3
Phosphatidylcholine (O-16:2_0:0)			LPC O- 16:2;0
Phosphatidylcholine (14:0_17:1)			PC 14:0;0-17:1;0
Phosphatidylcholine (15:1_16:0)			PC 15:1;0-16:0;0
Phosphatidylcholine (15:0_17:1)			PC 15:0;0-17:1;0
Phosphatidylcholine (17:1_18:0)			PC 17:1;0-18:0;0
Phosphatidylcholine (O-17:0_17:1)			PC O- 17:0;0-17:1;0
Phosphatidylcholine (O-17:2_18:2)			PC O- 17:2;0-18:2;0
Phosphatidylcholine (O-16:2_20:3)			PC O- 16:2;0-20:3;0
Phosphatidylcholine (O-17:2_20:4)			PC O- 17:2;0-20:4;0
Phosphatidylcholine (O-16:2_22:4)			PC O- 16:2;0-22:4;0
Phosphatidylethanolamine (17:1_22:5)			PE 17:1;0-22:5;0
Phosphatidylethanolamine (O-17:2_20:3)			PE O- 17:2;0-20:3;0
Phosphatidylserine (18:1_24:2)			PS 18:1;0-24:2;0
