# Supplementary material for: Mouse lipidomics reveals inherent flexibility of a mammalian lipidome
Source: Sci Rep. 2021 Sep 29;11:19364. doi: 10.1038/s41598-021-98702-5 (PMC8481471; doi:10.1038/s41598-021-98702-5)
Supplement: Supplementary file 4 — Supplementary Information 4. [file 41598_2021_98702_MOESM4_ESM.xlsx]

## Sheet: blood plasma
Lipid name	pmol per extract
CE 47:1;0 (27:1;0.20:0;0)	100
Cer 35:1;2 (18:1;2.17:0;0)	50
CHOL D6	1000
DAG 34:0;0 (17:0;0.17:0;0)	100
HexCer 30:1;2 (18:1;2.12:0;0)	50
LPC 12:0;0	50
LPE 17:1;0 (17:1;0)	30
PC 34:0;0 (17:0;0.17:0;0)	500
PE 34:0;0 (17:0;0.17:0;0)	50
PI 32:0;0 (16:0;0.16:0;0)	50
SM 30:1;2 (18:1;2.12:0;0)	200
TAG 51:0;0 (17:0;0.17:0;0.17:0;0)	50

## Sheet: adipose tissue
Lipid name	pmol per extract
CE 47:1;0 (27:1;0.20:0;0)	100
Cer 35:1;2 (18:1;2.17:0;0)	30
CHOL D6	300
CL 14:0(4)	50
DAG 34:0;0 (17:0;0.17:0;0)	100
HexCer 30:1;2 (18:1;2.12:0;0)	30
LPA 17:0;0 (17:0;0)	30
LPC 12:0;0	50
LPE 17:1;0 (17:1;0)	30
LPG 17:1;0 (17:1;0)	30
LPI 17:1;0 (17:1;0)	20
LPS 17:1;0	30
PA 34:0;0 (17:0;0.17:0;0)	50
PC 34:0;0 (17:0;0.17:0;0)	150
PE 34:0;0 (17:0;0.17:0;0)	75
PG 34:0;0 (17:0;0.17:0;0)	50
PI 32:0;0 (16:0;0.16:0;0)	50
PS 34:0;0 (17:0;0.17:0;0) (2)	100
SM 30:1;2 (18:1;2.12:0;0)	50
TAG 51:0;0 (17:0;0.17:0;0.17:0;0)	500

## Sheet: tissues
Lipid name	pmol per extract
CE 47:1;0 (27:1;0/20:0;0)	100
Cer 35:1;2 (18:1;2/17:0;0)	30
CHOL D6	300
CL 14:0(4)	50
DAG 34:0;0 (17:0;0.17:0;0)	100
HexCer 30:1:2 (18:1:2/12:0;0)	30
LPA 17:0;0 (17:0;0)	30
LPC 12:0;0	50
LPE 17:1;0	30
LPG 17:1;0 (17:1;0)	30
LPI 17:1;0 (17:1;0)	20
LPS 17:1	30
PA 34:0;0 (17:0;0.17:0;0)	50
PC 34:0;0 (17:0;0.17:0;0)	150
PE 34:0;0 (17:0;0.17:0;0)	75
PG 34:0;0 (17:0;0.17:0;0)	50
PI 32:0;0 (16:0;0.16:0;0)	50
PS 34:0;0 (17:0;0.17:0;0)	100
SM 30:1;2 (18:1;2.12:0;0)	50
TAG 51:0 (17:0/17:0/17:0)	75

## Sheet: full blood
Lipid name	pmol per extract
CE 47:1;0 (27:1;0.20:0;0)	100
Cer 35:1;2 (18:1;2.17:0;0)	50
CHOL D6	1000
DAG 34:0;0 (17:0;0.17:0;0)	100
HexCer 30:1;2 (18:1;2.12:0;0)	50
LPA 17:0;0 (17:0;0)	50
LPC 12:0;0 (12:0;0)	50
LPE 17:1;0 (17:1;0)	30
LPG 17:1;0 (17:1;0)	30
LPI 17:1;0 (17:1;0)	30
LPS 17:1;0	30
PA 34:0;0 (17:0;0.17:0;0)	100
PC 34:0;0 (17:0;0.17:0;0)	150
PE 34:0;0 (17:0;0.17:0;0)	50
PG 34:0;0 (17:0;0.17:0;0)	50
PI 32:0;0 (16:0;0.16:0;0)	100
PS 34:0;0 (17:0;0.17:0;0)	150
SM 30:1;2 (18:1;2.12:0;0)	100
TAG 51:0;0 (17:0;0.17:0;0.17:0;0)	100
